# Supplementary material for: Developing a dynamic HIV transmission model for 6 U.S. cities: An evidence synthesis
Source: PLoS One. 2019 May 30;14(5):e0217559. doi: 10.1371/journal.pone.0217559 (PMC6542533; doi:10.1371/journal.pone.0217559)
Supplement: S2 Supplement — Supplement Tables Supporting information includes (i) excel file of values, ranges and PSA distributions for all model parameters, (ii) excel file of values and ranges for calibration/validation targets for all cities, and (iii) pdf of full survey given to SAC members for data verification. (ZIP) [file pone.0217559.s002.zip]

Archive with 3 entries (3 files):
- CascadeCEA_EvidenceSynthesis_SupplementTables/CascadeCEA_EvidenceSynthesis_Supplement F_SAC survey.pdf
- CascadeCEA_EvidenceSynthesis_SupplementTables/CascadeCEA_EvSynthesis_Supplement C Tables.xlsx
- CascadeCEA_EvidenceSynthesis_SupplementTables/CascadeCEA_EvSynthesis_Supplement E Tables.xlsx
