# Supplementary material for: Developing a dynamic HIV transmission model for 6 U.S. cities: An evidence synthesis
Source: PLoS One. 2019 May 30;14(5):e0217559. doi: 10.1371/journal.pone.0217559 (PMC6542533; doi:10.1371/journal.pone.0217559)
Supplement: S2 Supplement — Supplement Tables Supporting information includes (i) excel file of values, ranges and PSA distributions for all model parameters, (ii) excel file of values and ranges for calibration/validation targets for all cities, and (iii) pdf of full survey given to SAC members for data verification. (ZIP) [file pone.0217559.s002.zip › CascadeCEA_EvidenceSynthesis_SupplementTables/CascadeCEA_EvSynthesis_Supplement C Tables.xlsx]

## Sheet: 1.1.1-PopTotal
Supplement Table C1.1.1 - 2011 Population Aged 15-64
City	Gender	Ethnicity	Pt. Estimate	Lower	Upper	Distribution
Atlanta	Male	White	1001882	na	na	na
Atlanta	Male	Black	544963	na	na	na
Atlanta	Male	Hispanic	196778	na	na	na
Atlanta	Female	White	1023316	na	na	na
Atlanta	Female	Black	653952	na	na	na
Atlanta	Female	Hispanic	165362	na	na	na
Baltimore	Male	White	614706	na	na	na
Baltimore	Male	Black	246414	na	na	na
Baltimore	Male	Hispanic	47900	na	na	na
Baltimore	Female	White	630020	na	na	na
Baltimore	Female	Black	291857	na	na	na
Baltimore	Female	Hispanic	40915	na	na	na
Los Angeles	Male	White	1510443	na	na	na
Los Angeles	Male	Black	270452	na	na	na
Los Angeles	Male	Hispanic	1631092	na	na	na
Los Angeles	Female	White	1524030	na	na	na
Los Angeles	Female	Black	304915	na	na	na
Los Angeles	Female	Hispanic	1609446	na	na	na
Miami	Male	White	159015	na	na	na
Miami	Male	Black	144764	na	na	na
Miami	Male	Hispanic	563207	na	na	na
Miami	Female	White	146700	na	na	na
Miami	Female	Black	158779	na	na	na
Miami	Female	Hispanic	583567	na	na	na
New York City	Male	White	1375503	na	na	na
New York City	Male	Black	594494	na	na	na
New York City	Male	Hispanic	807832	na	na	na
New York City	Female	White	1437166	na	na	na
New York City	Female	Black	728632	na	na	na
New York City	Female	Hispanic	843387	na	na	na
Seattle	Male	White	599277	na	na	na
Seattle	Male	Black	44744	na	na	na
Seattle	Male	Hispanic	64281	na	na	na
Seattle	Female	White	596730	na	na	na
Seattle	Female	Black	41095	na	na	na
Seattle	Female	Hispanic	55473	na	na	na

## Sheet: 1.1.2.1-PopPWIDMaleProp
Supplement Table C1.1.2.1 - PWID Population Proportion Male
City	Pt. Estimate	Lower	Upper	Distribution
Atlanta	0.669846	0.663384	0.676277	Beta (13693, 6749)
Baltimore	0.5812	0.578208	0.584189	Beta (60765, 43786)
Los Angeles	0.717575	0.714213	0.720924	Beta (49621, 19530)
Miami	0.693349	0.682889	0.703712	Beta (5223, 2310)
New York City	0.797341	0.794873	0.799788	Beta (81938, 20826)
Seattle	0.631744	0.625319	0.638146	Beta (13724, 8000)

## Sheet: 1.1.2.2-PopPWIDEthnicityPrev
Supplement Table C1.1.2.2 - PWID Population Proportion Ethnicity
City	Ethnicity	Pt. Estimate	Lower	Upper	Distribution
Atlanta	White	0.009088	0.00269314	0.00628725	Beta4 (4.633, 2.869, 0.003, 0.006)
Atlanta	Black	0.020969	0.004256	0.009936	Beta4 (4.633, 2.869, 0.004, 0.01)
Atlanta	Hispanic	0.011731	0.001082	0.002527	Beta4 (4.634, 2.866, 0.001, 0.003)
Baltimore	White	0.0202564	0.008616	0.030182	Beta4 (4.199, 3.776, 0.009, 0.03)
Baltimore	Black	0.062685	0.026661	0.093402	Beta4 (4.199, 3.776, 0.027, 0.093)
Baltimore	Hispanic	0.017997	0.007655	0.026816	Beta4 (4.199, 3.776, 0.008, 0.027)
Los Angeles	White	0.00769551	0.00345223	0.0148982	Beta4 (3.2, 4.533, 0.003, 0.015)
Los Angeles	Black	0.023831	0.010691	0.046136	Beta4 (3.2, 4.533, 0.011, 0.046)
Los Angeles	Hispanic	0.010464	0.004694	0.020258	Beta4 (3.2, 4.533, 0.005, 0.02)
Miami	White	0.009088	0.00525484	0.0243505	Beta4 (3.861, 4.129, 0.005, 0.024)
Miami	Black	0.020969	0.00212	0.009817	Beta4 (3.857, 4.132, 0.002, 0.01)
Miami	Hispanic	0.011731	0.000556	0.002573	Beta4 (3.856, 4.133, 0.001, 0.003)
New York City	White	0.00661602	0.00337074	0.0108193	Beta4 (3.627, 4.307, 0.003, 0.011)
New York City	Black	0.020135	0.010257	0.032925	Beta4 (3.627, 4.307, 0.01, 0.033)
New York City	Hispanic	0.02991	0.015237	0.048908	Beta4 (3.627, 4.307, 0.015, 0.049)
Seattle	White	0.0133535	0.00874013	0.0224789	Beta4 (2.956, 4.613, 0.009, 0.022)
Seattle	Black	0.052187	0.034156	0.087848	Beta4 (2.956, 4.613, 0.034, 0.088)
Seattle	Hispanic	0.014589	0.009548	0.024558	Beta4 (2.956, 4.613, 0.01, 0.025)

## Sheet: 1.1.3-PopMSMPrev
Supplement Table C1.1.3 - MSM Population Prevalence
City	Region	Pt. Estimate	Lower	Upper	Distribution
Atlanta	na	0.0612935	0.0609964	0.0615913	Beta (153113, 2344916)
Baltimore	na	0.0581543	0.0578391	0.0584702	Beta (122895, 1990363)
Los Angeles	na	0.0686056	0.068347	0.0688645	Beta (251521, 3414669)
Miami	na	0.0624217	0.0619378	0.0629073	Beta (59733, 897194)
NYC	Manhattan	0.1377	0.13685	0.13855	Beta (87556, 548291)
NYC	Brooklyn	0.0668	0.06625	0.06729	Beta (59767, 835381)
NYC	Queens	0.0533	0.05287	0.05382	Beta (45656, 810197)
NYC	Bronx	0.0476	0.04703	0.04825	Beta (22370, 447203)
NYC	Staten Island	0.0668	0.06625	0.06729	Beta (59767, 835381)
Seattle	na	0.0802006	0.079595	0.0808083	Beta (61752, 708217)

## Sheet: 1.1.4.1-PopMWIDp
Supplement Table C1.1.4.1 - MWID Population Proportion Ethnicity
City	Ethnicity	Pt. Estimate	Lower	Upper	Distribution
Atlanta	White	0.253	na	na	na
Atlanta	Black	0.151	na	na	na
Atlanta	Hispanic	0.219	na	na	na
Baltimore	White	0.253	na	na	na
Baltimore	Black	0.151	na	na	na
Baltimore	Hispanic	0.219	na	na	na
Los Angeles	White	0.253	na	na	na
Los Angeles	Black	0.151	na	na	na
Los Angeles	Hispanic	0.219	na	na	na
Miami	White	0.253	na	na	na
Miami	Black	0.151	na	na	na
Miami	Hispanic	0.219	na	na	na
New York City	White	0.253	na	na	na
New York City	Black	0.151	na	na	na
New York City	Hispanic	0.219	na	na	na
Seattle	White	0.253	na	na	na
Seattle	Black	0.151	na	na	na
Seattle	Hispanic	0.219	na	na	na

## Sheet: 1.1.4.2-PopMWIDm
Supplement Table C1.1.4.2 - MWID Population Proportion Ethnicity MSM
City	Ethnicity	Pt. Estimate	Lower	Upper	Distribution
Atlanta	White	0.102768	na	na	na
Atlanta	Black	0.0325519	na	na	na
Atlanta	Hispanic	0.0465505	na	na	na
Baltimore	White	0.102768	na	na	na
Baltimore	Black	0.0325519	na	na	na
Baltimore	Hispanic	0.0465505	na	na	na
Los Angeles	White	0.102768	na	na	na
Los Angeles	Black	0.0325519	na	na	na
Los Angeles	Hispanic	0.0465505	na	na	na
Miami	White	0.102768	na	na	na
Miami	Black	0.0325519	na	na	na
Miami	Hispanic	0.0465505	na	na	na
New York City	White	0.102768	na	na	na
New York City	Black	0.0325519	na	na	na
New York City	Hispanic	0.0465505	na	na	na
Seattle	White	0.102768	na	na	na
Seattle	Black	0.0325519	na	na	na
Seattle	Hispanic	0.0465505	na	na	na

## Sheet: 1.2.1-InitialAware
Supplement Table C1.2.1 - Proportion of PLHIV aware of status
City	Gender	Ethnicity	Risk	Pt. Estimate	Lower	Upper	Distribution
Atlanta	Male	na	PWID	0.912201	0.881415	0.944128	Beta(284.5, 27.4)
Atlanta	Male	na	MSM	0.784494	0.771951	0.797037	Beta(3237.2, 889.2)
Atlanta	Male	na	MWID	0.90422	0.870012	0.938427	Beta(254.8, 27)
Atlanta	Male	na	HET	0.754848	0.7195	0.790195	Beta(430.4, 139.8)
Atlanta	Female	na	PWID	0.924744	0.890537	0.957811	Beta(216.7, 17.6)
Atlanta	Female	na	HET	0.825543	0.806159	0.844927	Beta(1212.5, 256.3)
Baltimore	Male	na	PWID	0.912201	0.881415	0.944128	Beta(284.5, 27.4)
Baltimore	Male	na	MSM	0.784494	0.771951	0.797037	Beta(3237.2, 889.2)
Baltimore	Male	na	MWID	0.90422	0.870012	0.938427	Beta(254.8, 27)
Baltimore	Male	na	HET	0.754848	0.7195	0.790195	Beta(430.4, 139.8)
Baltimore	Female	na	PWID	0.924744	0.890537	0.957811	Beta(216.7, 17.6)
Baltimore	Female	na	HET	0.825543	0.806159	0.844927	Beta(1212.5, 256.3)
Los Angeles	Male	na	PWID	0.946945	0.928341	0.966238	Beta(505.1, 28.3)
Los Angeles	Male	na	MSM	0.869774	0.862195	0.877354	Beta(6475.3, 969.3)
Los Angeles	Male	na	MWID	0.942122	0.921451	0.962793	Beta(465.2, 28.6)
Los Angeles	Male	na	HET	0.85186	0.8305	0.87322	Beta(903.8, 157.1)
Los Angeles	Female	na	PWID	0.954524	0.933854	0.974506	Beta(382.3, 18.2)
Los Angeles	Female	na	HET	0.894579	0.882866	0.906293	Beta(2342.2, 276)
Miami	Male	na	PWID	0.94178	0.921366	0.962951	Beta(458.5, 28.3)
Miami	Male	na	MSM	0.857098	0.84878	0.865415	Beta(5950.2, 992.1)
Miami	Male	na	MWID	0.936488	0.913805	0.959171	Beta(412.9, 28)
Miami	Male	na	HET	0.837439	0.814	0.860878	Beta(791, 153.6)
Miami	Female	na	PWID	0.950098	0.927415	0.972024	Beta(345.7, 18.2)
Miami	Female	na	HET	0.884317	0.871463	0.897171	Beta(2076.2, 271.6)
New York City	Male	na	PWID	0.966665	0.954976	0.978787	Beta(835.3, 28.8)
New York City	Male	na	MSM	0.918177	0.913415	0.922939	Beta(11972.1, 791.7)
New York City	Male	na	MWID	0.963634	0.950646	0.976622	Beta(774.9, 29.3)
New York City	Male	na	HET	0.906921	0.8935	0.920341	Beta(1655.1, 169.9)
New York City	Female	na	PWID	0.971427	0.958439	0.983982	Beta(637.8, 18.8)
New York City	Female	na	HET	0.933762	0.926402	0.941122	Beta(3996.7, 283.3)
Seattle	Male	na	PWID	0.94225	0.922	0.96325	Beta(463.8, 28.4)
Seattle	Male	na	MSM	0.85825	0.85	0.8665	Beta(5916.8, 976.8)
Seattle	Male	na	MWID	0.937	0.9145	0.9595	Beta(417.3, 28.1)
Seattle	Male	na	HET	0.83875	0.8155	0.862	Beta(800.1, 153.8)
Seattle	Female	na	PWID	0.9505	0.928	0.97225	Beta(349.3, 18.2)
Seattle	Female	na	HET	0.88525	0.8725	0.898	Beta(2126.9, 275.6)

## Sheet: 1.2.3-InitialCD4Inf
Supplement Table C1.2.3 - Initial CD4 distribution among infected
City	CD4	Pt. Estimate	Lower	Upper	Distribution
na	≥500	0.4	0.3	0.5	Beta4 (4, 4, 0.3, 0.5)
na	200-499	0.16	0.1	0.2	Beta4 (4.443, 3.397, 0.1, 0.2)
na	<200	0.43	0.3	0.5	Beta4 (4.584, 3.056, 0.3, 0.5)

## Sheet: 1.2.4-InitialCD4Diag
Supplement Table C1.2.4 - Initial CD4 distribution among diagnosed
City	Gender	Ethnicity	Risk	CD4	Pt. Estimate	Lower	Upper	Distribution
Atlanta	Male	White	PWID	≥500	0.305058	0.231082	0.379034	Dir (53, 52, 67) * 0.99
Atlanta	Male	White	PWID	200-499	0.299302	0.225327	0.373278	Dir (53, 52, 67) * 0.99
Atlanta	Male	White	PWID	<200	0.38564	0.311664	0.459615	Dir (53, 52, 67) * 0.99
Atlanta	Male	White	MSM	≥500	0.306135	0.257686	0.354583	Dir (124, 161, 116) * 0.99
Atlanta	Male	White	MSM	200-499	0.397481	0.349033	0.44593	Dir (124, 161, 116) * 0.99
Atlanta	Male	White	MSM	<200	0.286384	0.237935	0.334833	Dir (124, 161, 116) * 0.99
Atlanta	Male	White	MWID	≥500	0.430435	0.332612	0.536953	Dir (40, 30, 22) * 0.99
Atlanta	Male	White	MWID	200-499	0.322826	0.223917	0.428257	Dir (40, 30, 22) * 0.99
Atlanta	Male	White	MWID	<200	0.236739	0.13696	0.341301	Dir (40, 30, 22) * 0.99
Atlanta	Male	White	HET	≥500	0.127742	0.0271387	0.228345	Dir (12, 31, 50) * 0.99
Atlanta	Male	White	HET	200-499	0.33	0.229397	0.430603	Dir (12, 31, 50) * 0.99
Atlanta	Male	White	HET	<200	0.532258	0.431655	0.632861	Dir (12, 31, 50) * 0.99
Atlanta	Male	Black	PWID	≥500	0.305058	0.231082	0.379034	Dir (53, 52, 67) * 0.99
Atlanta	Male	Black	PWID	200-499	0.299302	0.225327	0.373278	Dir (53, 52, 67) * 0.99
Atlanta	Male	Black	PWID	<200	0.38564	0.311664	0.459615	Dir (53, 52, 67) * 0.99
Atlanta	Male	Black	MSM	≥500	0.276686	0.24337	0.310003	Dir (237, 409, 202) * 0.99
Atlanta	Male	Black	MSM	200-499	0.477488	0.444172	0.510804	Dir (237, 409, 202) * 0.99
Atlanta	Male	Black	MSM	<200	0.235825	0.202509	0.269142	Dir (237, 409, 202) * 0.99
Atlanta	Male	Black	MWID	≥500	0.430435	0.332612	0.536953	Dir (40, 30, 22) * 0.99
Atlanta	Male	Black	MWID	200-499	0.322826	0.223917	0.428257	Dir (40, 30, 22) * 0.99
Atlanta	Male	Black	MWID	<200	0.236739	0.13696	0.341301	Dir (40, 30, 22) * 0.99
Atlanta	Male	Black	HET	≥500	0.182368	0.134915	0.229822	Dir (77, 161, 180) * 0.99
Atlanta	Male	Black	HET	200-499	0.381316	0.333863	0.428769	Dir (77, 161, 180) * 0.99
Atlanta	Male	Black	HET	<200	0.426316	0.378863	0.473769	Dir (77, 161, 180) * 0.99
Atlanta	Male	Hispanic	PWID	≥500	0.305058	0.231082	0.379034	Dir (53, 52, 67) * 0.99
Atlanta	Male	Hispanic	PWID	200-499	0.299302	0.225327	0.373278	Dir (53, 52, 67) * 0.99
Atlanta	Male	Hispanic	PWID	<200	0.38564	0.311664	0.459615	Dir (53, 52, 67) * 0.99
Atlanta	Male	Hispanic	MSM	≥500	0.238045	0.192054	0.284036	Dir (107, 191, 147) * 0.99
Atlanta	Male	Hispanic	MSM	200-499	0.424921	0.37893	0.470912	Dir (107, 191, 147) * 0.99
Atlanta	Male	Hispanic	MSM	<200	0.327034	0.281043	0.373025	Dir (107, 191, 147) * 0.99
Atlanta	Male	Hispanic	MWID	≥500	0.430435	0.332612	0.536953	Dir (40, 30, 22) * 0.99
Atlanta	Male	Hispanic	MWID	200-499	0.322826	0.223917	0.428257	Dir (40, 30, 22) * 0.99
Atlanta	Male	Hispanic	MWID	<200	0.236739	0.13696	0.341301	Dir (40, 30, 22) * 0.99
Atlanta	Male	Hispanic	HET	≥500	0.116769	0.047293	0.186245	Dir (23, 53, 119) * 0.99
Atlanta	Male	Hispanic	HET	200-499	0.269077	0.199601	0.338553	Dir (23, 53, 119) * 0.99
Atlanta	Male	Hispanic	HET	<200	0.604154	0.534678	0.67363	Dir (23, 53, 119) * 0.99
Atlanta	Female	White	PWID	≥500	0.305058	0.231082	0.379034	Dir (53, 52, 67) * 0.99
Atlanta	Female	White	PWID	200-499	0.299302	0.225327	0.373278	Dir (53, 52, 67) * 0.99
Atlanta	Female	White	PWID	<200	0.38564	0.311664	0.459615	Dir (53, 52, 67) * 0.99
Atlanta	Female	White	HET	≥500	0.340645	0.240042	0.441248	Dir (32, 38, 23) * 0.99
Atlanta	Female	White	HET	200-499	0.404516	0.303913	0.505119	Dir (32, 38, 23) * 0.99
Atlanta	Female	White	HET	<200	0.244839	0.144235	0.345442	Dir (32, 38, 23) * 0.99
Atlanta	Female	Black	PWID	≥500	0.305058	0.231082	0.379034	Dir (53, 52, 67) * 0.99
Atlanta	Female	Black	PWID	200-499	0.299302	0.225327	0.373278	Dir (53, 52, 67) * 0.99
Atlanta	Female	Black	PWID	<200	0.38564	0.311664	0.459615	Dir (53, 52, 67) * 0.99
Atlanta	Female	Black	HET	≥500	0.309261	0.267549	0.350972	Dir (169, 199, 173) * 0.99
Atlanta	Female	Black	HET	200-499	0.364159	0.322448	0.40587	Dir (169, 199, 173) * 0.99
Atlanta	Female	Black	HET	<200	0.31658	0.274869	0.358292	Dir (169, 199, 173) * 0.99
Atlanta	Female	Hispanic	PWID	≥500	0.305058	0.231082	0.379034	Dir (53, 52, 67) * 0.99
Atlanta	Female	Hispanic	PWID	200-499	0.299302	0.225327	0.373278	Dir (53, 52, 67) * 0.99
Atlanta	Female	Hispanic	PWID	<200	0.38564	0.311664	0.459615	Dir (53, 52, 67) * 0.99
Atlanta	Female	Hispanic	HET	≥500	0.250482	0.143991	0.356973	Dir (21, 34, 28) * 0.99
Atlanta	Female	Hispanic	HET	200-499	0.405542	0.299051	0.512034	Dir (21, 34, 28) * 0.99
Atlanta	Female	Hispanic	HET	<200	0.333976	0.227485	0.440467	Dir (21, 34, 28) * 0.99
Baltimore	Male	White	PWID	≥500	0.305058	0.231082	0.379034	Dir (53, 52, 67) * 0.99
Baltimore	Male	White	PWID	200-499	0.299302	0.225327	0.373278	Dir (53, 52, 67) * 0.99
Baltimore	Male	White	PWID	<200	0.38564	0.311664	0.459615	Dir (53, 52, 67) * 0.99
Baltimore	Male	White	MSM	≥500	0.454539	0.41408	0.494999	Dir (264, 226, 85) * 0.99
Baltimore	Male	White	MSM	200-499	0.389113	0.348654	0.429572	Dir (264, 226, 85) * 0.99
Baltimore	Male	White	MSM	<200	0.146348	0.105888	0.186807	Dir (264, 226, 85) * 0.99
Baltimore	Male	White	MWID	≥500	0.430435	0.329286	0.531583	Dir (40, 30, 22) * 0.99
Baltimore	Male	White	MWID	200-499	0.322826	0.221678	0.423975	Dir (40, 30, 22) * 0.99
Baltimore	Male	White	MWID	<200	0.236739	0.135591	0.337888	Dir (40, 30, 22) * 0.99
Baltimore	Male	White	HET	≥500	0.421277	0.279761	0.562792	Dir (20, 21, 6) * 0.99
Baltimore	Male	White	HET	200-499	0.44234	0.300825	0.583856	Dir (20, 21, 6) * 0.99
Baltimore	Male	White	HET	<200	0.126383	0	0.267899	Dir (20, 21, 6) * 0.99
Baltimore	Male	Black	PWID	≥500	0.305058	0.231082	0.379034	Dir (53, 52, 67) * 0.99
Baltimore	Male	Black	PWID	200-499	0.299302	0.225327	0.373278	Dir (53, 52, 67) * 0.99
Baltimore	Male	Black	PWID	<200	0.38564	0.311664	0.459615	Dir (53, 52, 67) * 0.99
Baltimore	Male	Black	MSM	≥500	0.361731	0.314164	0.409298	Dir (152, 195, 69) * 0.99
Baltimore	Male	Black	MSM	200-499	0.464062	0.416495	0.51163	Dir (152, 195, 69) * 0.99
Baltimore	Male	Black	MSM	<200	0.164207	0.11664	0.211774	Dir (152, 195, 69) * 0.99
Baltimore	Male	Black	MWID	≥500	0.430435	0.329286	0.531583	Dir (40, 30, 22) * 0.99
Baltimore	Male	Black	MWID	200-499	0.322826	0.221678	0.423975	Dir (40, 30, 22) * 0.99
Baltimore	Male	Black	MWID	<200	0.236739	0.135591	0.337888	Dir (40, 30, 22) * 0.99
Baltimore	Male	Black	HET	≥500	0.328114	0.254775	0.401453	Dir (58, 70, 47) * 0.99
Baltimore	Male	Black	HET	200-499	0.396	0.322661	0.469339	Dir (58, 70, 47) * 0.99
Baltimore	Male	Black	HET	<200	0.265886	0.192547	0.339225	Dir (58, 70, 47) * 0.99
Baltimore	Male	Hispanic	PWID	≥500	0.305058	0.231082	0.379034	Dir (53, 52, 67) * 0.99
Baltimore	Male	Hispanic	PWID	200-499	0.299302	0.225327	0.373278	Dir (53, 52, 67) * 0.99
Baltimore	Male	Hispanic	PWID	<200	0.38564	0.311664	0.459615	Dir (53, 52, 67) * 0.99
Baltimore	Male	Hispanic	MSM	≥500	0.362015	0.302752	0.421278	Dir (98, 131, 39) * 0.99
Baltimore	Male	Hispanic	MSM	200-499	0.483918	0.424655	0.543181	Dir (98, 131, 39) * 0.99
Baltimore	Male	Hispanic	MSM	<200	0.144067	0.0848039	0.20333	Dir (98, 131, 39) * 0.99
Baltimore	Male	Hispanic	MWID	≥500	0.430435	0.329286	0.531583	Dir (40, 30, 22) * 0.99
Baltimore	Male	Hispanic	MWID	200-499	0.322826	0.221678	0.423975	Dir (40, 30, 22) * 0.99
Baltimore	Male	Hispanic	MWID	<200	0.236739	0.135591	0.337888	Dir (40, 30, 22) * 0.99
Baltimore	Male	Hispanic	HET	≥500	0.273553	0.162265	0.38484	Dir (21, 30, 25) * 0.99
Baltimore	Male	Hispanic	HET	200-499	0.390789	0.279502	0.502077	Dir (21, 30, 25) * 0.99
Baltimore	Male	Hispanic	HET	<200	0.325658	0.21437	0.436945	Dir (21, 30, 25) * 0.99
Baltimore	Female	White	PWID	≥500	0.305058	0.231082	0.379034	Dir (53, 52, 67) * 0.99
Baltimore	Female	White	PWID	200-499	0.299302	0.225327	0.373278	Dir (53, 52, 67) * 0.99
Baltimore	Female	White	PWID	<200	0.38564	0.311664	0.459615	Dir (53, 52, 67) * 0.99
Baltimore	Female	White	HET	≥500	0.530357	0.34701	0.713704	Dir (15, 9, 4) * 0.99
Baltimore	Female	White	HET	200-499	0.318214	0.134867	0.501562	Dir (15, 9, 4) * 0.99
Baltimore	Female	White	HET	<200	0.141429	0	0.324776	Dir (15, 9, 4) * 0.99
Baltimore	Female	Black	PWID	≥500	0.305058	0.231082	0.379034	Dir (53, 52, 67) * 0.99
Baltimore	Female	Black	PWID	200-499	0.299302	0.225327	0.373278	Dir (53, 52, 67) * 0.99
Baltimore	Female	Black	PWID	<200	0.38564	0.311664	0.459615	Dir (53, 52, 67) * 0.99
Baltimore	Female	Black	HET	≥500	0.35227	0.276279	0.42826	Dir (58, 65, 40) * 0.99
Baltimore	Female	Black	HET	200-499	0.394785	0.318795	0.470776	Dir (58, 65, 40) * 0.99
Baltimore	Female	Black	HET	<200	0.242945	0.166954	0.318935	Dir (58, 65, 40) * 0.99
Baltimore	Female	Hispanic	PWID	≥500	0.305058	0.231082	0.379034	Dir (53, 52, 67) * 0.99
Baltimore	Female	Hispanic	PWID	200-499	0.299302	0.225327	0.373278	Dir (53, 52, 67) * 0.99
Baltimore	Female	Hispanic	PWID	<200	0.38564	0.311664	0.459615	Dir (53, 52, 67) * 0.99
Baltimore	Female	Hispanic	HET	≥500	0.415161	0.291948	0.538375	Dir (26, 21, 15) * 0.99
Baltimore	Female	Hispanic	HET	200-499	0.335323	0.212109	0.458536	Dir (26, 21, 15) * 0.99
Baltimore	Female	Hispanic	HET	<200	0.239516	0.116303	0.362729	Dir (26, 21, 15) * 0.99
Los Angeles	Male	White	PWID	≥500	0.305058	0.231082	0.379034	Dir (53, 52, 67) * 0.99
Los Angeles	Male	White	PWID	200-499	0.299302	0.225327	0.373278	Dir (53, 52, 67) * 0.99
Los Angeles	Male	White	PWID	<200	0.38564	0.311664	0.459615	Dir (53, 52, 67) * 0.99
Los Angeles	Male	White	MSM	≥500	0.405971	0.347784	0.464159	Dir (114, 106, 58) * 0.99
Los Angeles	Male	White	MSM	200-499	0.377482	0.319294	0.43567	Dir (114, 106, 58) * 0.99
Los Angeles	Male	White	MSM	<200	0.206547	0.148359	0.264734	Dir (114, 106, 58) * 0.99
Los Angeles	Male	White	MWID	≥500	0.430435	0.332612	0.536953	Dir (40, 30, 22) * 0.99
Los Angeles	Male	White	MWID	200-499	0.322826	0.223917	0.428257	Dir (40, 30, 22) * 0.99
Los Angeles	Male	White	MWID	<200	0.236739	0.13696	0.341301	Dir (40, 30, 22) * 0.99
Los Angeles	Male	White	HET	≥500	0.13814	0	0.286091	Dir (6, 22, 15) * 0.99
Los Angeles	Male	White	HET	200-499	0.506512	0.35856	0.654463	Dir (6, 22, 15) * 0.99
Los Angeles	Male	White	HET	<200	0.345349	0.197397	0.4933	Dir (6, 22, 15) * 0.99
Los Angeles	Male	Black	PWID	≥500	0.305058	0.231082	0.379034	Dir (53, 52, 67) * 0.99
Los Angeles	Male	Black	PWID	200-499	0.299302	0.225327	0.373278	Dir (53, 52, 67) * 0.99
Los Angeles	Male	Black	PWID	<200	0.38564	0.311664	0.459615	Dir (53, 52, 67) * 0.99
Los Angeles	Male	Black	MSM	≥500	0.30375	0.200328	0.407172	Dir (27, 40, 21) * 0.99
Los Angeles	Male	Black	MSM	200-499	0.45	0.346578	0.553422	Dir (27, 40, 21) * 0.99
Los Angeles	Male	Black	MSM	<200	0.23625	0.132828	0.339672	Dir (27, 40, 21) * 0.99
Los Angeles	Male	Black	MWID	≥500	0.430435	0.332612	0.536953	Dir (40, 30, 22) * 0.99
Los Angeles	Male	Black	MWID	200-499	0.322826	0.223917	0.428257	Dir (40, 30, 22) * 0.99
Los Angeles	Male	Black	MWID	<200	0.236739	0.13696	0.341301	Dir (40, 30, 22) * 0.99
Los Angeles	Male	Black	HET	≥500	0.155294	0.0194414	0.291147	Dir (8, 25, 18) * 0.99
Los Angeles	Male	Black	HET	200-499	0.485294	0.349441	0.621147	Dir (8, 25, 18) * 0.99
Los Angeles	Male	Black	HET	<200	0.349412	0.213559	0.485264	Dir (8, 25, 18) * 0.99
Los Angeles	Male	Hispanic	PWID	≥500	0.305058	0.231082	0.379034	Dir (53, 52, 67) * 0.99
Los Angeles	Male	Hispanic	PWID	200-499	0.299302	0.225327	0.373278	Dir (53, 52, 67) * 0.99
Los Angeles	Male	Hispanic	PWID	<200	0.38564	0.311664	0.459615	Dir (53, 52, 67) * 0.99
Los Angeles	Male	Hispanic	MSM	≥500	0.228	0.152471	0.303529	Dir (38, 70, 57) * 0.99
Los Angeles	Male	Hispanic	MSM	200-499	0.42	0.344471	0.495529	Dir (38, 70, 57) * 0.99
Los Angeles	Male	Hispanic	MSM	<200	0.342	0.266471	0.417529	Dir (38, 70, 57) * 0.99
Los Angeles	Male	Hispanic	MWID	≥500	0.430435	0.332612	0.536953	Dir (40, 30, 22) * 0.99
Los Angeles	Male	Hispanic	MWID	200-499	0.322826	0.223917	0.428257	Dir (40, 30, 22) * 0.99
Los Angeles	Male	Hispanic	MWID	<200	0.236739	0.13696	0.341301	Dir (40, 30, 22) * 0.99
Los Angeles	Male	Hispanic	HET	≥500	0.0916667	0	0.223692	Dir (5, 14, 35) * 0.99
Los Angeles	Male	Hispanic	HET	200-499	0.256667	0.124642	0.388692	Dir (5, 14, 35) * 0.99
Los Angeles	Male	Hispanic	HET	<200	0.641667	0.509642	0.773692	Dir (5, 14, 35) * 0.99
Los Angeles	Female	White	PWID	≥500	0.305058	0.231082	0.379034	Dir (53, 52, 67) * 0.99
Los Angeles	Female	White	PWID	200-499	0.299302	0.225327	0.373278	Dir (53, 52, 67) * 0.99
Los Angeles	Female	White	PWID	<200	0.38564	0.311664	0.459615	Dir (53, 52, 67) * 0.99
Los Angeles	Female	White	HET	≥500	0.21	0.041113	0.378887	Dir (7, 15, 11) * 0.99
Los Angeles	Female	White	HET	200-499	0.45	0.281113	0.618887	Dir (7, 15, 11) * 0.99
Los Angeles	Female	White	HET	<200	0.33	0.161113	0.498887	Dir (7, 15, 11) * 0.99
Los Angeles	Female	Black	PWID	≥500	0.305058	0.231082	0.379034	Dir (53, 52, 67) * 0.99
Los Angeles	Female	Black	PWID	200-499	0.299302	0.225327	0.373278	Dir (53, 52, 67) * 0.99
Los Angeles	Female	Black	PWID	<200	0.38564	0.311664	0.459615	Dir (53, 52, 67) * 0.99
Los Angeles	Female	Black	HET	≥500	0.230233	0.0822812	0.378184	Dir (10, 18, 15) * 0.99
Los Angeles	Female	Black	HET	200-499	0.414419	0.266467	0.56237	Dir (10, 18, 15) * 0.99
Los Angeles	Female	Black	HET	<200	0.345349	0.197397	0.4933	Dir (10, 18, 15) * 0.99
Los Angeles	Female	Hispanic	PWID	≥500	0.305058	0.231082	0.379034	Dir (53, 52, 67) * 0.99
Los Angeles	Female	Hispanic	PWID	200-499	0.299302	0.225327	0.373278	Dir (53, 52, 67) * 0.99
Los Angeles	Female	Hispanic	PWID	<200	0.38564	0.311664	0.459615	Dir (53, 52, 67) * 0.99
Los Angeles	Female	Hispanic	HET	≥500	0.33	0.143288	0.516712	Dir (9, 7, 11) * 0.99
Los Angeles	Female	Hispanic	HET	200-499	0.256667	0.069955	0.443378	Dir (9, 7, 11) * 0.99
Los Angeles	Female	Hispanic	HET	<200	0.403333	0.216622	0.590045	Dir (9, 7, 11) * 0.99
Miami	Male	White	PWID	≥500	0.305058	0.231082	0.379034	Dir (53, 52, 67) * 0.99
Miami	Male	White	PWID	200-499	0.299302	0.225327	0.373278	Dir (53, 52, 67) * 0.99
Miami	Male	White	PWID	<200	0.38564	0.311664	0.459615	Dir (53, 52, 67) * 0.99
Miami	Male	White	MSM	≥500	0.306135	0.257686	0.354583	Dir (124, 161, 116) * 0.99
Miami	Male	White	MSM	200-499	0.397481	0.349033	0.44593	Dir (124, 161, 116) * 0.99
Miami	Male	White	MSM	<200	0.286384	0.237935	0.334833	Dir (124, 161, 116) * 0.99
Miami	Male	White	MWID	≥500	0.430435	0.332612	0.536953	Dir (40, 30, 22) * 0.99
Miami	Male	White	MWID	200-499	0.322826	0.223917	0.428257	Dir (40, 30, 22) * 0.99
Miami	Male	White	MWID	<200	0.236739	0.13696	0.341301	Dir (40, 30, 22) * 0.99
Miami	Male	White	HET	≥500	0.127742	0.0271387	0.228345	Dir (12, 31, 50) * 0.99
Miami	Male	White	HET	200-499	0.33	0.229397	0.430603	Dir (12, 31, 50) * 0.99
Miami	Male	White	HET	<200	0.532258	0.431655	0.632861	Dir (12, 31, 50) * 0.99
Miami	Male	Black	PWID	≥500	0.305058	0.231082	0.379034	Dir (53, 52, 67) * 0.99
Miami	Male	Black	PWID	200-499	0.299302	0.225327	0.373278	Dir (53, 52, 67) * 0.99
Miami	Male	Black	PWID	<200	0.38564	0.311664	0.459615	Dir (53, 52, 67) * 0.99
Miami	Male	Black	MSM	≥500	0.276686	0.24337	0.310003	Dir (237, 409, 202) * 0.99
Miami	Male	Black	MSM	200-499	0.477488	0.444172	0.510804	Dir (237, 409, 202) * 0.99
Miami	Male	Black	MSM	<200	0.235825	0.202509	0.269142	Dir (237, 409, 202) * 0.99
Miami	Male	Black	MWID	≥500	0.430435	0.332612	0.536953	Dir (40, 30, 22) * 0.99
Miami	Male	Black	MWID	200-499	0.322826	0.223917	0.428257	Dir (40, 30, 22) * 0.99
Miami	Male	Black	MWID	<200	0.236739	0.13696	0.341301	Dir (40, 30, 22) * 0.99
Miami	Male	Black	HET	≥500	0.182368	0.134915	0.229822	Dir (77, 161, 180) * 0.99
Miami	Male	Black	HET	200-499	0.381316	0.333863	0.428769	Dir (77, 161, 180) * 0.99
Miami	Male	Black	HET	<200	0.426316	0.378863	0.473769	Dir (77, 161, 180) * 0.99
Miami	Male	Hispanic	PWID	≥500	0.305058	0.231082	0.379034	Dir (53, 52, 67) * 0.99
Miami	Male	Hispanic	PWID	200-499	0.299302	0.225327	0.373278	Dir (53, 52, 67) * 0.99
Miami	Male	Hispanic	PWID	<200	0.38564	0.311664	0.459615	Dir (53, 52, 67) * 0.99
Miami	Male	Hispanic	MSM	≥500	0.238045	0.192054	0.284036	Dir (107, 191, 147) * 0.99
Miami	Male	Hispanic	MSM	200-499	0.424921	0.37893	0.470912	Dir (107, 191, 147) * 0.99
Miami	Male	Hispanic	MSM	<200	0.327034	0.281043	0.373025	Dir (107, 191, 147) * 0.99
Miami	Male	Hispanic	MWID	≥500	0.430435	0.332612	0.536953	Dir (40, 30, 22) * 0.99
Miami	Male	Hispanic	MWID	200-499	0.322826	0.223917	0.428257	Dir (40, 30, 22) * 0.99
Miami	Male	Hispanic	MWID	<200	0.236739	0.13696	0.341301	Dir (40, 30, 22) * 0.99
Miami	Male	Hispanic	HET	≥500	0.116769	0.047293	0.186245	Dir (23, 53, 119) * 0.99
Miami	Male	Hispanic	HET	200-499	0.269077	0.199601	0.338553	Dir (23, 53, 119) * 0.99
Miami	Male	Hispanic	HET	<200	0.604154	0.534678	0.67363	Dir (23, 53, 119) * 0.99
Miami	Female	White	PWID	≥500	0.305058	0.231082	0.379034	Dir (53, 52, 67) * 0.99
Miami	Female	White	PWID	200-499	0.299302	0.225327	0.373278	Dir (53, 52, 67) * 0.99
Miami	Female	White	PWID	<200	0.38564	0.311664	0.459615	Dir (53, 52, 67) * 0.99
Miami	Female	White	HET	≥500	0.340645	0.240042	0.441248	Dir (32, 38, 23) * 0.99
Miami	Female	White	HET	200-499	0.404516	0.303913	0.505119	Dir (32, 38, 23) * 0.99
Miami	Female	White	HET	<200	0.244839	0.144235	0.345442	Dir (32, 38, 23) * 0.99
Miami	Female	Black	PWID	≥500	0.305058	0.231082	0.379034	Dir (53, 52, 67) * 0.99
Miami	Female	Black	PWID	200-499	0.299302	0.225327	0.373278	Dir (53, 52, 67) * 0.99
Miami	Female	Black	PWID	<200	0.38564	0.311664	0.459615	Dir (53, 52, 67) * 0.99
Miami	Female	Black	HET	≥500	0.309261	0.267549	0.350972	Dir (169, 199, 173) * 0.99
Miami	Female	Black	HET	200-499	0.364159	0.322448	0.40587	Dir (169, 199, 173) * 0.99
Miami	Female	Black	HET	<200	0.31658	0.274869	0.358292	Dir (169, 199, 173) * 0.99
Miami	Female	Hispanic	PWID	≥500	0.305058	0.231082	0.379034	Dir (53, 52, 67) * 0.99
Miami	Female	Hispanic	PWID	200-499	0.299302	0.225327	0.373278	Dir (53, 52, 67) * 0.99
Miami	Female	Hispanic	PWID	<200	0.38564	0.311664	0.459615	Dir (53, 52, 67) * 0.99
Miami	Female	Hispanic	HET	≥500	0.250482	0.143991	0.356973	Dir (21, 34, 28) * 0.99
Miami	Female	Hispanic	HET	200-499	0.405542	0.299051	0.512034	Dir (21, 34, 28) * 0.99
Miami	Female	Hispanic	HET	<200	0.333976	0.227485	0.440467	Dir (21, 34, 28) * 0.99
New York City	Male	White	PWID	≥500	0.305058	0.231082	0.379034	Dir (53, 52, 67) * 0.99
New York City	Male	White	PWID	200-499	0.299302	0.225327	0.373278	Dir (53, 52, 67) * 0.99
New York City	Male	White	PWID	<200	0.38564	0.311664	0.459615	Dir (53, 52, 67) * 0.99
New York City	Male	White	MSM	≥500	0.454539	0.41408	0.494999	Dir (264, 226, 85) * 0.99
New York City	Male	White	MSM	200-499	0.389113	0.348654	0.429572	Dir (264, 226, 85) * 0.99
New York City	Male	White	MSM	<200	0.146348	0.105888	0.186807	Dir (264, 226, 85) * 0.99
New York City	Male	White	MWID	≥500	0.430435	0.329286	0.531583	Dir (40, 30, 22) * 0.99
New York City	Male	White	MWID	200-499	0.322826	0.221678	0.423975	Dir (40, 30, 22) * 0.99
New York City	Male	White	MWID	<200	0.236739	0.135591	0.337888	Dir (40, 30, 22) * 0.99
New York City	Male	White	HET	≥500	0.421277	0.279761	0.562792	Dir (20, 21, 6) * 0.99
New York City	Male	White	HET	200-499	0.44234	0.300825	0.583856	Dir (20, 21, 6) * 0.99
New York City	Male	White	HET	<200	0.126383	0	0.267899	Dir (20, 21, 6) * 0.99
New York City	Male	Black	PWID	≥500	0.305058	0.231082	0.379034	Dir (53, 52, 67) * 0.99
New York City	Male	Black	PWID	200-499	0.299302	0.225327	0.373278	Dir (53, 52, 67) * 0.99
New York City	Male	Black	PWID	<200	0.38564	0.311664	0.459615	Dir (53, 52, 67) * 0.99
New York City	Male	Black	MSM	≥500	0.361731	0.314164	0.409298	Dir (152, 195, 69) * 0.99
New York City	Male	Black	MSM	200-499	0.464062	0.416495	0.51163	Dir (152, 195, 69) * 0.99
New York City	Male	Black	MSM	<200	0.164207	0.11664	0.211774	Dir (152, 195, 69) * 0.99
New York City	Male	Black	MWID	≥500	0.430435	0.329286	0.531583	Dir (40, 30, 22) * 0.99
New York City	Male	Black	MWID	200-499	0.322826	0.221678	0.423975	Dir (40, 30, 22) * 0.99
New York City	Male	Black	MWID	<200	0.236739	0.135591	0.337888	Dir (40, 30, 22) * 0.99
New York City	Male	Black	HET	≥500	0.328114	0.254775	0.401453	Dir (58, 70, 47) * 0.99
New York City	Male	Black	HET	200-499	0.396	0.322661	0.469339	Dir (58, 70, 47) * 0.99
New York City	Male	Black	HET	<200	0.265886	0.192547	0.339225	Dir (58, 70, 47) * 0.99
New York City	Male	Hispanic	PWID	≥500	0.305058	0.231082	0.379034	Dir (53, 52, 67) * 0.99
New York City	Male	Hispanic	PWID	200-499	0.299302	0.225327	0.373278	Dir (53, 52, 67) * 0.99
New York City	Male	Hispanic	PWID	<200	0.38564	0.311664	0.459615	Dir (53, 52, 67) * 0.99
New York City	Male	Hispanic	MSM	≥500	0.362015	0.302752	0.421278	Dir (98, 131, 39) * 0.99
New York City	Male	Hispanic	MSM	200-499	0.483918	0.424655	0.543181	Dir (98, 131, 39) * 0.99
New York City	Male	Hispanic	MSM	<200	0.144067	0.0848039	0.20333	Dir (98, 131, 39) * 0.99
New York City	Male	Hispanic	MWID	≥500	0.430435	0.329286	0.531583	Dir (40, 30, 22) * 0.99
New York City	Male	Hispanic	MWID	200-499	0.322826	0.221678	0.423975	Dir (40, 30, 22) * 0.99
New York City	Male	Hispanic	MWID	<200	0.236739	0.135591	0.337888	Dir (40, 30, 22) * 0.99
New York City	Male	Hispanic	HET	≥500	0.273553	0.162265	0.38484	Dir (21, 30, 25) * 0.99
New York City	Male	Hispanic	HET	200-499	0.390789	0.279502	0.502077	Dir (21, 30, 25) * 0.99
New York City	Male	Hispanic	HET	<200	0.325658	0.21437	0.436945	Dir (21, 30, 25) * 0.99
New York City	Female	White	PWID	≥500	0.305058	0.231082	0.379034	Dir (53, 52, 67) * 0.99
New York City	Female	White	PWID	200-499	0.299302	0.225327	0.373278	Dir (53, 52, 67) * 0.99
New York City	Female	White	PWID	<200	0.38564	0.311664	0.459615	Dir (53, 52, 67) * 0.99
New York City	Female	White	HET	≥500	0.530357	0.34701	0.713704	Dir (15, 9, 4) * 0.99
New York City	Female	White	HET	200-499	0.318214	0.134867	0.501562	Dir (15, 9, 4) * 0.99
New York City	Female	White	HET	<200	0.141429	0	0.324776	Dir (15, 9, 4) * 0.99
New York City	Female	Black	PWID	≥500	0.305058	0.231082	0.379034	Dir (53, 52, 67) * 0.99
New York City	Female	Black	PWID	200-499	0.299302	0.225327	0.373278	Dir (53, 52, 67) * 0.99
New York City	Female	Black	PWID	<200	0.38564	0.311664	0.459615	Dir (53, 52, 67) * 0.99
New York City	Female	Black	HET	≥500	0.35227	0.276279	0.42826	Dir (58, 65, 40) * 0.99
New York City	Female	Black	HET	200-499	0.394785	0.318795	0.470776	Dir (58, 65, 40) * 0.99
New York City	Female	Black	HET	<200	0.242945	0.166954	0.318935	Dir (58, 65, 40) * 0.99
New York City	Female	Hispanic	PWID	≥500	0.305058	0.231082	0.379034	Dir (53, 52, 67) * 0.99
New York City	Female	Hispanic	PWID	200-499	0.299302	0.225327	0.373278	Dir (53, 52, 67) * 0.99
New York City	Female	Hispanic	PWID	<200	0.38564	0.311664	0.459615	Dir (53, 52, 67) * 0.99
New York City	Female	Hispanic	HET	≥500	0.415161	0.291948	0.538375	Dir (26, 21, 15) * 0.99
New York City	Female	Hispanic	HET	200-499	0.335323	0.212109	0.458536	Dir (26, 21, 15) * 0.99
New York City	Female	Hispanic	HET	<200	0.239516	0.116303	0.362729	Dir (26, 21, 15) * 0.99
Seattle	Male	White	PWID	≥500	0.305058	0.231082	0.379034	Dir (53, 52, 67) * 0.99
Seattle	Male	White	PWID	200-499	0.299302	0.225327	0.373278	Dir (53, 52, 67) * 0.99
Seattle	Male	White	PWID	<200	0.38564	0.311664	0.459615	Dir (53, 52, 67) * 0.99
Seattle	Male	White	MSM	≥500	0.405971	0.347784	0.464159	Dir (114, 106, 58) * 0.99
Seattle	Male	White	MSM	200-499	0.377482	0.319294	0.43567	Dir (114, 106, 58) * 0.99
Seattle	Male	White	MSM	<200	0.206547	0.148359	0.264734	Dir (114, 106, 58) * 0.99
Seattle	Male	White	MWID	≥500	0.430435	0.332612	0.536953	Dir (40, 30, 22) * 0.99
Seattle	Male	White	MWID	200-499	0.322826	0.223917	0.428257	Dir (40, 30, 22) * 0.99
Seattle	Male	White	MWID	<200	0.236739	0.13696	0.341301	Dir (40, 30, 22) * 0.99
Seattle	Male	White	HET	≥500	0.13814	0	0.286091	Dir (6, 22, 15) * 0.99
Seattle	Male	White	HET	200-499	0.506512	0.35856	0.654463	Dir (6, 22, 15) * 0.99
Seattle	Male	White	HET	<200	0.345349	0.197397	0.4933	Dir (6, 22, 15) * 0.99
Seattle	Male	Black	PWID	≥500	0.305058	0.231082	0.379034	Dir (53, 52, 67) * 0.99
Seattle	Male	Black	PWID	200-499	0.299302	0.225327	0.373278	Dir (53, 52, 67) * 0.99
Seattle	Male	Black	PWID	<200	0.38564	0.311664	0.459615	Dir (53, 52, 67) * 0.99
Seattle	Male	Black	MSM	≥500	0.30375	0.200328	0.407172	Dir (27, 40, 21) * 0.99
Seattle	Male	Black	MSM	200-499	0.45	0.346578	0.553422	Dir (27, 40, 21) * 0.99
Seattle	Male	Black	MSM	<200	0.23625	0.132828	0.339672	Dir (27, 40, 21) * 0.99
Seattle	Male	Black	MWID	≥500	0.430435	0.332612	0.536953	Dir (40, 30, 22) * 0.99
Seattle	Male	Black	MWID	200-499	0.322826	0.223917	0.428257	Dir (40, 30, 22) * 0.99
Seattle	Male	Black	MWID	<200	0.236739	0.13696	0.341301	Dir (40, 30, 22) * 0.99
Seattle	Male	Black	HET	≥500	0.155294	0.0194414	0.291147	Dir (8, 25, 18) * 0.99
Seattle	Male	Black	HET	200-499	0.485294	0.349441	0.621147	Dir (8, 25, 18) * 0.99
Seattle	Male	Black	HET	<200	0.349412	0.213559	0.485264	Dir (8, 25, 18) * 0.99
Seattle	Male	Hispanic	PWID	≥500	0.305058	0.231082	0.379034	Dir (53, 52, 67) * 0.99
Seattle	Male	Hispanic	PWID	200-499	0.299302	0.225327	0.373278	Dir (53, 52, 67) * 0.99
Seattle	Male	Hispanic	PWID	<200	0.38564	0.311664	0.459615	Dir (53, 52, 67) * 0.99
Seattle	Male	Hispanic	MSM	≥500	0.228	0.152471	0.303529	Dir (38, 70, 57) * 0.99
Seattle	Male	Hispanic	MSM	200-499	0.42	0.344471	0.495529	Dir (38, 70, 57) * 0.99
Seattle	Male	Hispanic	MSM	<200	0.342	0.266471	0.417529	Dir (38, 70, 57) * 0.99
Seattle	Male	Hispanic	MWID	≥500	0.430435	0.332612	0.536953	Dir (40, 30, 22) * 0.99
Seattle	Male	Hispanic	MWID	200-499	0.322826	0.223917	0.428257	Dir (40, 30, 22) * 0.99
Seattle	Male	Hispanic	MWID	<200	0.236739	0.13696	0.341301	Dir (40, 30, 22) * 0.99
Seattle	Male	Hispanic	HET	≥500	0.0916667	0	0.223692	Dir (5, 14, 35) * 0.99
Seattle	Male	Hispanic	HET	200-499	0.256667	0.124642	0.388692	Dir (5, 14, 35) * 0.99
Seattle	Male	Hispanic	HET	<200	0.641667	0.509642	0.773692	Dir (5, 14, 35) * 0.99
Seattle	Female	White	PWID	≥500	0.305058	0.231082	0.379034	Dir (53, 52, 67) * 0.99
Seattle	Female	White	PWID	200-499	0.299302	0.225327	0.373278	Dir (53, 52, 67) * 0.99
Seattle	Female	White	PWID	<200	0.38564	0.311664	0.459615	Dir (53, 52, 67) * 0.99
Seattle	Female	White	HET	≥500	0.21	0.041113	0.378887	Dir (7, 15, 11) * 0.99
Seattle	Female	White	HET	200-499	0.45	0.281113	0.618887	Dir (7, 15, 11) * 0.99
Seattle	Female	White	HET	<200	0.33	0.161113	0.498887	Dir (7, 15, 11) * 0.99
Seattle	Female	Black	PWID	≥500	0.305058	0.231082	0.379034	Dir (53, 52, 67) * 0.99
Seattle	Female	Black	PWID	200-499	0.299302	0.225327	0.373278	Dir (53, 52, 67) * 0.99
Seattle	Female	Black	PWID	<200	0.38564	0.311664	0.459615	Dir (53, 52, 67) * 0.99
Seattle	Female	Black	HET	≥500	0.230233	0.0822812	0.378184	Dir (10, 18, 15) * 0.99
Seattle	Female	Black	HET	200-499	0.414419	0.266467	0.56237	Dir (10, 18, 15) * 0.99
Seattle	Female	Black	HET	<200	0.345349	0.197397	0.4933	Dir (10, 18, 15) * 0.99
Seattle	Female	Hispanic	PWID	≥500	0.305058	0.231082	0.379034	Dir (53, 52, 67) * 0.99
Seattle	Female	Hispanic	PWID	200-499	0.299302	0.225327	0.373278	Dir (53, 52, 67) * 0.99
Seattle	Female	Hispanic	PWID	<200	0.38564	0.311664	0.459615	Dir (53, 52, 67) * 0.99
Seattle	Female	Hispanic	HET	≥500	0.33	0.143288	0.516712	Dir (9, 7, 11) * 0.99
Seattle	Female	Hispanic	HET	200-499	0.256667	0.069955	0.443378	Dir (9, 7, 11) * 0.99
Seattle	Female	Hispanic	HET	<200	0.403333	0.216622	0.590045	Dir (9, 7, 11) * 0.99

## Sheet: 1.2.5-InitialEverART
Supplement Table C1.2.5 - Initial proportion ever on ART
City	Gender	Ethnicity	Risk	Pt. Estimate	Lower	Upper	Distribution
Atlanta	Male	White	PWID	0.513286	0.423478	0.602245	Beta (60, 57)
Atlanta	Male	White	MSM	0.65115	0.635921	0.666076	Beta (2497, 1338)
Atlanta	Male	White	MWID	0.576428	0.520204	0.63074	Beta (175, 128)
Atlanta	Male	White	HET	0.649464	0.610394	0.686628	Beta (389, 210)
Atlanta	Male	Black	PWID	0.471626	0.418246	0.525663	Beta (155, 173)
Atlanta	Male	Black	MSM	0.5983	0.589028	0.607501	Beta (6473, 4346)
Atlanta	Male	Black	MWID	0.529642	0.496141	0.562879	Beta (453, 402)
Atlanta	Male	Black	HET	0.596751	0.573158	0.619905	Beta (1007, 681)
Atlanta	Male	Hispanic	PWID	0.455905	0.292855	0.628989	Beta (14, 16)
Atlanta	Male	Hispanic	MSM	0.578357	0.547301	0.608804	Beta (571, 416)
Atlanta	Male	Hispanic	MWID	0.511988	0.403164	0.619686	Beta (40, 38)
Atlanta	Male	Hispanic	HET	0.576859	0.497893	0.652084	Beta (89, 65)
Atlanta	Female	White	PWID	0.537407	0.428385	0.642966	Beta (43, 37)
Atlanta	Female	White	HET	0.679985	0.633182	0.723424	Beta (277, 130)
Atlanta	Female	Black	PWID	0.493789	0.42887	0.558919	Beta (110, 113)
Atlanta	Female	Black	HET	0.624794	0.596427	0.65233	Beta (718, 431)
Atlanta	Female	Hispanic	PWID	0.47733	0.281921	0.679933	Beta (10, 11)
Atlanta	Female	Hispanic	HET	0.603968	0.508263	0.692322	Beta (63, 42)
Baltimore	Male	White	PWID	0.743427	0.165266	0.976961	Beta (1, 0)
Baltimore	Male	White	MSM	0.887385	0.600824	0.976333	Beta (10, 1)
Baltimore	Male	White	MWID	0.815406	0.0397791	0.997881	Beta (0, 0)
Baltimore	Male	White	HET	0.685554	0.490541	0.831552	Beta (17, 8)
Baltimore	Male	Black	PWID	0.674953	0.386403	0.872562	Beta (7, 4)
Baltimore	Male	Black	MSM	0.805652	0.70396	0.878444	Beta (62, 15)
Baltimore	Male	Black	MWID	0.740303	0.171199	0.975211	Beta (1, 0)
Baltimore	Male	Black	HET	0.622411	0.548508	0.691031	Beta (108, 66)
Baltimore	Male	Hispanic	PWID	0.692	0.42341	0.873002	Beta (9, 4)
Baltimore	Male	Hispanic	MSM	0.826	0.735918	0.889949	Beta (76, 16)
Baltimore	Male	Hispanic	MWID	0.759	0.202281	0.975072	Beta (2, 0)
Baltimore	Male	Hispanic	HET	0.63813	0.570701	0.700526	Beta (132, 75)
Baltimore	Female	White	PWID	0.671448	0.0935666	0.975881	Beta (1, 0)
Baltimore	Female	White	HET	0.829723	0.552006	0.950666	Beta (10, 2)
Baltimore	Female	Black	PWID	0.609604	0.273047	0.866517	Beta (4, 3)
Baltimore	Female	Black	HET	0.753301	0.652033	0.832661	Beta (64, 21)
Baltimore	Female	Hispanic	PWID	0.625	0.305742	0.863156	Beta (5, 3)
Baltimore	Female	Hispanic	HET	0.772327	0.681463	0.843233	Beta (78, 23)
Los Angeles	Male	White	PWID	0.862298	0.409497	0.982623	Beta (4, 1)
Los Angeles	Male	White	MSM	0.845906	0.810771	0.87552	Beta (404, 74)
Los Angeles	Male	White	MWID	0.774042	0.520959	0.915186	Beta (12, 3)
Los Angeles	Male	White	HET	0.798864	0.46665	0.947451	Beta (7, 2)
Los Angeles	Male	Black	PWID	0.667055	0.227067	0.931804	Beta (2, 1)
Los Angeles	Male	Black	MSM	0.654375	0.604345	0.701206	Beta (240, 127)
Los Angeles	Male	Black	MWID	0.598782	0.327589	0.820523	Beta (7, 5)
Los Angeles	Male	Black	HET	0.617984	0.277788	0.871855	Beta (4, 3)
Los Angeles	Male	Hispanic	PWID	0.855178	0.471883	0.975016	Beta (6, 1)
Los Angeles	Male	Hispanic	MSM	0.838922	0.809553	0.864521	Beta (576, 111)
Los Angeles	Male	Hispanic	MWID	0.767651	0.557855	0.896389	Beta (17, 5)
Los Angeles	Male	Hispanic	HET	0.792269	0.514759	0.932027	Beta (10, 3)
Los Angeles	Female	White	PWID	0.807884	0.612328	0.918004	Beta (19, 5)
Los Angeles	Female	White	HET	0.748453	0.606662	0.851632	Beta (34, 11)
Los Angeles	Female	Black	PWID	0.624961	0.40063	0.80599	Beta (11, 7)
Los Angeles	Female	Black	HET	0.578987	0.415817	0.726553	Beta (20, 15)
Los Angeles	Female	Hispanic	PWID	0.801214	0.640629	0.901117	Beta (27, 7)
Los Angeles	Female	Hispanic	HET	0.742274	0.625107	0.832627	Beta (49, 17)
Miami	Male	White	PWID	0.599141	0.352311	0.804188	Beta (9, 6)
Miami	Male	White	MSM	0.685002	0.650254	0.717795	Beta (496, 228)
Miami	Male	White	MWID	0.645176	0.280088	0.894714	Beta (4, 2)
Miami	Male	White	HET	0.679132	0.639134	0.716662	Beta (376, 178)
Miami	Male	Black	PWID	0.584051	0.454044	0.703328	Beta (33, 23)
Miami	Male	Black	MSM	0.667749	0.650189	0.684855	Beta (1892, 941)
Miami	Male	Black	MWID	0.628926	0.425771	0.794841	Beta (14, 8)
Miami	Male	Black	HET	0.662028	0.641848	0.681634	Beta (1436, 733)
Miami	Male	Hispanic	PWID	0.612542	0.402205	0.787898	Beta (13, 8)
Miami	Male	Hispanic	MSM	0.700322	0.671923	0.727261	Beta (735, 315)
Miami	Male	Hispanic	MWID	0.659606	0.339899	0.879406	Beta (6, 3)
Miami	Male	Hispanic	HET	0.694322	0.661607	0.725187	Beta (558, 246)
Miami	Female	White	PWID	0.592093	0.220311	0.881749	Beta (3, 2)
Miami	Female	White	HET	0.671142	0.60032	0.734956	Beta (123, 60)
Miami	Female	Black	PWID	0.57718	0.359639	0.768408	Beta (11, 8)
Miami	Female	Black	HET	0.654239	0.618752	0.688088	Beta (471, 249)
Miami	Female	Hispanic	PWID	0.605335	0.27342	0.862098	Beta (4, 3)
Miami	Female	Hispanic	HET	0.686153	0.628143	0.738876	Beta (183, 84)
New York City	Male	White	PWID	0.56	0.25714	0.823931	Beta (4, 4)
New York City	Male	White	MSM	0.721343	0.679822	0.759385	Beta (350, 135)
New York City	Male	White	MWID	0.660384	0.450361	0.821893	Beta (14, 7)
New York City	Male	White	HET	0.739	0.467767	0.901203	Beta (10, 3)
New York City	Male	Black	PWID	0.56	0.225571	0.847589	Beta (3, 3)
New York City	Male	Black	MSM	0.71	0.670944	0.746174	Beta (395, 161)
New York City	Male	Black	MWID	0.65	0.365428	0.856923	Beta (7, 4)
New York City	Male	Black	HET	0.739	0.613693	0.834615	Beta (43, 15)
New York City	Male	Hispanic	PWID	0.56	0.32966	0.767107	Beta (9, 7)
New York City	Male	Hispanic	MSM	0.750571	0.71424	0.783682	Beta (446, 148)
New York City	Male	Hispanic	MWID	0.687143	0.462938	0.848401	Beta (13, 6)
New York City	Male	Hispanic	HET	0.739	0.595608	0.844796	Beta (33, 12)
New York City	Female	White	PWID	0.583662	0.0731907	0.96137	Beta (1, 0)
New York City	Female	White	HET	0.75	0.593852	0.860244	Beta (29, 10)
New York City	Female	Black	PWID	0.583662	0.310282	0.813732	Beta (6, 5)
New York City	Female	Black	HET	0.75	0.692202	0.80008	Beta (184, 61)
New York City	Female	Hispanic	PWID	0.583662	0.343368	0.789842	Beta (9, 6)
New York City	Female	Hispanic	HET	0.75	0.671037	0.815228	Beta (102, 34)
Seattle	Male	White	PWID	0.726892	0.653869	0.789469	#REF!
Seattle	Male	White	MSM	0.875951	0.863541	0.88738	#REF!
Seattle	Male	White	MWID	0.800438	0.75613	0.838417	#REF!
Seattle	Male	White	HET	0.928806	0.908701	0.944753	#REF!
Seattle	Male	Black	PWID	0.718536	0.576704	0.827094	#REF!
Seattle	Male	Black	MSM	0.865883	0.84117	0.887266	#REF!
Seattle	Male	Black	MWID	0.791238	0.703068	0.858496	#REF!
Seattle	Male	Black	HET	0.91813	0.87495	0.947298	#REF!
Seattle	Male	Hispanic	PWID	0.701826	0.529141	0.831364	#REF!
Seattle	Male	Hispanic	MSM	0.845746	0.814043	0.872888	#REF!
Seattle	Male	Hispanic	MWID	0.772837	0.6629	0.854775	#REF!
Seattle	Male	Hispanic	HET	0.896778	0.83895	0.93544	#REF!
Seattle	Female	White	PWID	0.710181	0.500019	0.857228	#REF!
Seattle	Female	White	HET	0.907454	0.836823	0.949363	#REF!
Seattle	Female	Black	PWID	0.702018	0.331865	0.91786	#REF!
Seattle	Female	Black	HET	0.897023	0.740281	0.963797	#REF!
Seattle	Female	Hispanic	PWID	0.685692	0.266723	0.929	#REF!
Seattle	Female	Hispanic	HET	0.876162	0.674264	0.96029	#REF!

[truncated: 98 more sheets: 1.2.6-InitialCurrentART, 1.2.7-PropAcute, 1.2.8-InitialCD4OnART, 1.2.9-InitialCD4OffART, 1.3.1.1-PopProjectionTotal, 1.3.1.2-PopProjectionStratified, 1.3.2-PLHIVMaturation, 1.3.3.1-PopMortalityBaseline, 1.3.3.2-MortalityOffART499, 1.3.3.3-MortalityOffART200, 1.3.3.4-MortalityOnART500, 1.3.3.5-MortalityOnART499, 1.3.3.6-MortalityOnART200, 1.3.4.1-MortalityPWIDMult499, 1.3.4.2-MortalityPWIDMult200, 1.3.5-MortalityOATMult, 1.4.1-ScreenedSusceptible, 2.1.1.1-PropHighRiskSusc, 2.1.1.2-PropHighRiskInf, 2.1.2.1-SexualPartnersOS …]
