# Supplementary material for: Developing a dynamic HIV transmission model for 6 U.S. cities: An evidence synthesis
Source: PLoS One. 2019 May 30;14(5):e0217559. doi: 10.1371/journal.pone.0217559 (PMC6542533; doi:10.1371/journal.pone.0217559)
Supplement: S2 Supplement — Supplement Tables Supporting information includes (i) excel file of values, ranges and PSA distributions for all model parameters, (ii) excel file of values and ranges for calibration/validation targets for all cities, and (iii) pdf of full survey given to SAC members for data verification. (ZIP) [file pone.0217559.s002.zip › CascadeCEA_EvidenceSynthesis_SupplementTables/CascadeCEA_EvSynthesis_Supplement E Tables.xlsx]

## Sheet: Atlanta
Supplement Table E2 - Calibration and validation targets for Atlanta
Parameter	Risk	Ethnicity	Gender	Year	Pt. Estimate	Lower	Upper
Diagnosed PLWHA	All	All	All	2011	31459.3	na	na
Diagnosed PLWHA	MSM	White	All	2011	6354.43	na	na
Diagnosed PLWHA	MSM	Black	All	2011	12817.6	na	na
Diagnosed PLWHA	MSM	Hispanic	All	2011	1119.31	na	na
Diagnosed PLWHA	PWID	White	Male	2011	255.033	na	na
Diagnosed PLWHA	PWID	Black	Male	2011	1370.8	na	na
Diagnosed PLWHA	PWID	Hispanic	Male	2011	75.1526	na	na
Diagnosed PLWHA	PWID	White	Female	2011	318.543	na	na
Diagnosed PLWHA	PWID	Black	Female	2011	1027.92	na	na
Diagnosed PLWHA	PWID	Hispanic	Female	2011	67.4635	na	na
Diagnosed PLWHA	MWID	White	All	2011	593.085	na	na
Diagnosed PLWHA	MWID	Black	All	2011	936.941	na	na
Diagnosed PLWHA	MWID	Hispanic	All	2011	87.3421	na	na
Diagnosed PLWHA	HET	White	Male	2011	98.4491	na	na
Diagnosed PLWHA	HET	Black	Male	2011	1110.43	na	na
Diagnosed PLWHA	HET	Hispanic	Male	2011	106.563	na	na
Diagnosed PLWHA	HET	White	Female	2011	423.428	na	na
Diagnosed PLWHA	HET	Black	Female	2011	4423.5	na	na
Diagnosed PLWHA	HET	Hispanic	Female	2011	273.283	na	na
Diagnosed PLWHA	All	All	All	2012	32910.4	na	na
Diagnosed PLWHA	MSM	White	All	2012	6904.5	na	na
Diagnosed PLWHA	MSM	Black	All	2012	13435.3	na	na
Diagnosed PLWHA	MSM	Hispanic	All	2012	1170.13	na	na
Diagnosed PLWHA	PWID	White	Male	2012	265.284	na	na
Diagnosed PLWHA	PWID	Black	Male	2012	1375.54	na	na
Diagnosed PLWHA	PWID	Hispanic	Male	2012	75.2115	na	na
Diagnosed PLWHA	PWID	White	Female	2012	329.983	na	na
Diagnosed PLWHA	PWID	Black	Female	2012	1027.24	na	na
Diagnosed PLWHA	PWID	Hispanic	Female	2012	67.2385	na	na
Diagnosed PLWHA	MWID	White	All	2012	620.448	na	na
Diagnosed PLWHA	MWID	Black	All	2012	945.554	na	na
Diagnosed PLWHA	MWID	Hispanic	All	2012	87.9098	na	na
Diagnosed PLWHA	HET	White	Male	2012	104.455	na	na
Diagnosed PLWHA	HET	Black	Male	2012	1136.57	na	na
Diagnosed PLWHA	HET	Hispanic	Male	2012	108.78	na	na
Diagnosed PLWHA	HET	White	Female	2012	449.29	na	na
Diagnosed PLWHA	HET	Black	Female	2012	4527.92	na	na
Diagnosed PLWHA	HET	Hispanic	Female	2012	278.987	na	na
New diagnosis	All	All	All	2012	1716.41	na	na
New diagnosis	MSM	White	All	2012	366.183	na	na
New diagnosis	MSM	Black	All	2012	818.728	na	na
New diagnosis	MSM	Hispanic	All	2012	69.1453	na	na
New diagnosis	PWID	White	Male	2012	14.0335	na	na
New diagnosis	PWID	Black	Male	2012	17.7971	na	na
New diagnosis	PWID	Hispanic	Male	2012	2.69777	na	na
New diagnosis	PWID	White	Female	2012	18.7146	na	na
New diagnosis	PWID	Black	Female	2012	24.5714	na	na
New diagnosis	PWID	Hispanic	Female	2012	3.08648	na	na
New diagnosis	MWID	White	All	2012	15.6221	na	na
New diagnosis	MWID	Black	All	2012	19.8118	na	na
New diagnosis	MWID	Hispanic	All	2012	2.13786	na	na
New diagnosis	HET	White	Male	2012	14.6657	na	na
New diagnosis	HET	Black	Male	2012	54.7026	na	na
New diagnosis	HET	Hispanic	Male	2012	6.18354	na	na
New diagnosis	HET	White	Female	2012	38.6152	na	na
New diagnosis	HET	Black	Female	2012	219.479	na	na
New diagnosis	HET	Hispanic	Female	2012	10.234	na	na
All-cause death among PLWHA	All	All	All	2012	410.92	na	na
All-cause death among PLWHA	MSM	White	All	2012	72.0894	na	na
All-cause death among PLWHA	MSM	Black	All	2012	112.952	na	na
All-cause death among PLWHA	MSM	Hispanic	All	2012	9.14589	na	na
All-cause death among PLWHA	PWID	White	Male	2012	8.76276	na	na
All-cause death among PLWHA	PWID	Black	Male	2012	30.7804	na	na
All-cause death among PLWHA	PWID	Hispanic	Male	2012	1.82322	na	na
All-cause death among PLWHA	PWID	White	Female	2012	4.60722	na	na
All-cause death among PLWHA	PWID	Black	Female	2012	16.1835	na	na
All-cause death among PLWHA	PWID	Hispanic	Female	2012	0.9586	na	na
All-cause death among PLWHA	MWID	White	All	2012	6.71249	na	na
All-cause death among PLWHA	MWID	Black	All	2012	16.4625	na	na
All-cause death among PLWHA	MWID	Hispanic	All	2012	1.16386	na	na
All-cause death among PLWHA	HET	White	Male	2012	7.27806	na	na
All-cause death among PLWHA	HET	Black	Male	2012	34.6858	na	na
All-cause death among PLWHA	HET	Hispanic	Male	2012	1.81717	na	na
All-cause death among PLWHA	HET	White	Female	2012	14.2128	na	na
All-cause death among PLWHA	HET	Black	Female	2012	67.7354	na	na
All-cause death among PLWHA	HET	Hispanic	Female	2012	3.54862	na	na
Diagnosed PLWHA	All	All	All	2013	34416.6	na	na
Diagnosed PLWHA	MSM	White	All	2013	6586.92	na	na
Diagnosed PLWHA	MSM	Black	All	2013	14748.2	na	na
Diagnosed PLWHA	MSM	Hispanic	All	2013	1407.92	na	na
Diagnosed PLWHA	PWID	White	Male	2013	202.364	na	na
Diagnosed PLWHA	PWID	Black	Male	2013	1207.36	na	na
Diagnosed PLWHA	PWID	Hispanic	Male	2013	72.3605	na	na
Diagnosed PLWHA	PWID	White	Female	2013	207.151	na	na
Diagnosed PLWHA	PWID	Black	Female	2013	742.004	na	na
Diagnosed PLWHA	PWID	Hispanic	Female	2013	53.2365	na	na
Diagnosed PLWHA	MWID	White	All	2013	611.939	na	na
Diagnosed PLWHA	MWID	Black	All	2013	1073.07	na	na
Diagnosed PLWHA	MWID	Hispanic	All	2013	109.354	na	na
Diagnosed PLWHA	HET	White	Male	2013	87.6274	na	na
Diagnosed PLWHA	HET	Black	Male	2013	1097.09	na	na
Diagnosed PLWHA	HET	Hispanic	Male	2013	115.094	na	na
Diagnosed PLWHA	HET	White	Female	2013	455.552	na	na
Diagnosed PLWHA	HET	Black	Female	2013	5282.62	na	na
Diagnosed PLWHA	HET	Hispanic	Female	2013	356.771	na	na
New diagnosis	All	All	All	2013	1729.83	na	na
New diagnosis	MSM	White	All	2013	218.144	na	na
New diagnosis	MSM	Black	All	2013	923.76	na	na
New diagnosis	MSM	Hispanic	All	2013	101.427	na	na
New diagnosis	PWID	White	Male	2013	7.82518	na	na
New diagnosis	PWID	Black	Male	2013	18.7955	na	na
New diagnosis	PWID	Hispanic	Male	2013	3.70411	na	na
New diagnosis	PWID	White	Female	2013	6.4168	na	na
New diagnosis	PWID	Black	Female	2013	15.9567	na	na
New diagnosis	PWID	Hispanic	Female	2013	2.60585	na	na
New diagnosis	MWID	White	All	2013	10.0283	na	na
New diagnosis	MWID	Black	All	2013	24.0872	na	na
New diagnosis	MWID	Hispanic	All	2013	3.37919	na	na
New diagnosis	HET	White	Male	2013	12.7282	na	na
New diagnosis	HET	Black	Male	2013	89.9182	na	na
New diagnosis	HET	Hispanic	Male	2013	13.2145	na	na
New diagnosis	HET	White	Female	2013	22.3749	na	na
New diagnosis	HET	Black	Female	2013	240.865	na	na
New diagnosis	HET	Hispanic	Female	2013	14.6016	na	na
All-cause death among PLWHA	All	All	All	2013	406.278	na	na
All-cause death among PLWHA	MSM	White	All	2013	77.3714	na	na
All-cause death among PLWHA	MSM	Black	All	2013	114.853	na	na
All-cause death among PLWHA	MSM	Hispanic	All	2013	11.6806	na	na
All-cause death among PLWHA	PWID	White	Male	2013	5.45109	na	na
All-cause death among PLWHA	PWID	Black	Male	2013	29.222	na	na
All-cause death among PLWHA	PWID	Hispanic	Male	2013	0.543139	na	na
All-cause death among PLWHA	PWID	White	Female	2013	3.46305	na	na
All-cause death among PLWHA	PWID	Black	Female	2013	18.5646	na	na
All-cause death among PLWHA	PWID	Hispanic	Female	2013	0.345053	na	na
All-cause death among PLWHA	MWID	White	All	2013	9.51024	na	na
All-cause death among PLWHA	MWID	Black	All	2013	14.9947	na	na
All-cause death among PLWHA	MWID	Hispanic	All	2013	0.557404	na	na
All-cause death among PLWHA	HET	White	Male	2013	5.30109	na	na
All-cause death among PLWHA	HET	Black	Male	2013	35.9773	na	na
All-cause death among PLWHA	HET	Hispanic	Male	2013	0.905474	na	na
All-cause death among PLWHA	HET	White	Female	2013	9.74391	na	na
All-cause death among PLWHA	HET	Black	Female	2013	66.1298	na	na
All-cause death among PLWHA	HET	Hispanic	Female	2013	1.66435	na	na
Diagnosed PLWHA	All	All	All	2014	35705.1	na	na
Diagnosed PLWHA	MSM	White	All	2014	6883.59	na	na
Diagnosed PLWHA	MSM	Black	All	2014	15485.8	na	na
Diagnosed PLWHA	MSM	Hispanic	All	2014	1540.28	na	na
Diagnosed PLWHA	PWID	White	Male	2014	191.638	na	na
Diagnosed PLWHA	PWID	Black	Male	2014	1148.8	na	na
Diagnosed PLWHA	PWID	Hispanic	Male	2014	71.736	na	na
Diagnosed PLWHA	PWID	White	Female	2014	201.886	na	na
Diagnosed PLWHA	PWID	Black	Female	2014	726.584	na	na
Diagnosed PLWHA	PWID	Hispanic	Female	2014	54.3144	na	na
Diagnosed PLWHA	MWID	White	All	2014	602.583	na	na
Diagnosed PLWHA	MWID	Black	All	2014	1061.69	na	na
Diagnosed PLWHA	MWID	Hispanic	All	2014	112.728	na	na
Diagnosed PLWHA	HET	White	Male	2014	93.8407	na	na
Diagnosed PLWHA	HET	Black	Male	2014	1180.47	na	na
Diagnosed PLWHA	HET	Hispanic	Male	2014	129.031	na	na
Diagnosed PLWHA	HET	White	Female	2014	461.739	na	na
Diagnosed PLWHA	HET	Black	Female	2014	5379.85	na	na
Diagnosed PLWHA	HET	Hispanic	Female	2014	378.562	na	na
New diagnosis	All	All	All	2014	1694.77	na	na
New diagnosis	MSM	White	All	2014	239.49	na	na
New diagnosis	MSM	Black	All	2014	897.229	na	na
New diagnosis	MSM	Hispanic	All	2014	89.3791	na	na
New diagnosis	PWID	White	Male	2014	9.16709	na	na
New diagnosis	PWID	Black	Male	2014	19.4801	na	na
New diagnosis	PWID	Hispanic	Male	2014	4.58355	na	na
New diagnosis	PWID	White	Female	2014	5.72943	na	na
New diagnosis	PWID	Black	Female	2014	12.6048	na	na
New diagnosis	PWID	Hispanic	Female	2014	6.87532	na	na
New diagnosis	MWID	White	All	2014	9.16709	na	na
New diagnosis	MWID	Black	All	2014	19.4801	na	na
New diagnosis	MWID	Hispanic	All	2014	4.58355	na	na
New diagnosis	HET	White	Male	2014	13.7506	na	na
New diagnosis	HET	Black	Male	2014	85.9415	na	na
New diagnosis	HET	Hispanic	Male	2014	11.4589	na	na
New diagnosis	HET	White	Female	2014	24.0636	na	na
New diagnosis	HET	Black	Female	2014	229.177	na	na
New diagnosis	HET	Hispanic	Female	2014	12.6048	na	na
All-cause death among PLWHA	All	All	All	2014	430.628	na	na
All-cause death among PLWHA	MSM	White	All	2014	70.0421	na	na
All-cause death among PLWHA	MSM	Black	All	2014	132.01	na	na
All-cause death among PLWHA	MSM	Hispanic	All	2014	12.4203	na	na
All-cause death among PLWHA	PWID	White	Male	2014	4.29761	na	na
All-cause death among PLWHA	PWID	Black	Male	2014	32.7183	na	na
All-cause death among PLWHA	PWID	Hispanic	Male	2014	2.13546	na	na
All-cause death among PLWHA	PWID	White	Female	2014	2.61401	na	na
All-cause death among PLWHA	PWID	Black	Female	2014	19.9008	na	na
All-cause death among PLWHA	PWID	Hispanic	Female	2014	1.29889	na	na
All-cause death among PLWHA	MWID	White	All	2014	7.65446	na	na
All-cause death among PLWHA	MWID	Black	All	2014	16.7651	na	na
All-cause death among PLWHA	MWID	Hispanic	All	2014	1.61647	na	na
All-cause death among PLWHA	HET	White	Male	2014	5.2273	na	na
All-cause death among PLWHA	HET	Black	Male	2014	34.9056	na	na
All-cause death among PLWHA	HET	Hispanic	Male	2014	1.2116	na	na
All-cause death among PLWHA	HET	White	Female	2014	10.8491	na	na
All-cause death among PLWHA	HET	Black	Female	2014	72.4456	na	na
All-cause death among PLWHA	HET	Hispanic	Female	2014	2.51464	na	na
Diagnosed PLWHA	All	All	All	2015	36573.6	na	na
Diagnosed PLWHA	MSM	White	All	2015	6705.26	na	na
Diagnosed PLWHA	MSM	Black	All	2015	16141.4	na	na
Diagnosed PLWHA	MSM	Hispanic	All	2015	1677.16	na	na
Diagnosed PLWHA	PWID	White	Male	2015	172.109	na	na
Diagnosed PLWHA	PWID	Black	Male	2015	1104.02	na	na
Diagnosed PLWHA	PWID	Hispanic	Male	2015	72.0173	na	na
Diagnosed PLWHA	PWID	White	Female	2015	184.393	na	na
Diagnosed PLWHA	PWID	Black	Female	2015	710.124	na	na
Diagnosed PLWHA	PWID	Hispanic	Female	2015	55.4538	na	na
Diagnosed PLWHA	MWID	White	All	2015	557.104	na	na
Diagnosed PLWHA	MWID	Black	All	2015	1050.33	na	na
Diagnosed PLWHA	MWID	Hispanic	All	2015	116.501	na	na
Diagnosed PLWHA	HET	White	Male	2015	98.9246	na	na
Diagnosed PLWHA	HET	Black	Male	2015	1331.61	na	na
Diagnosed PLWHA	HET	Hispanic	Male	2015	152.049	na	na
Diagnosed PLWHA	HET	White	Female	2015	448.074	na	na
Diagnosed PLWHA	HET	Black	Female	2015	5586.4	na	na
Diagnosed PLWHA	HET	Hispanic	Female	2015	410.646	na	na
New diagnosis	All	All	All	2015	1841.7	na	na
New diagnosis	MSM	White	All	2015	176.014	na	na
New diagnosis	MSM	Black	All	2015	1027.62	na	na
New diagnosis	MSM	Hispanic	All	2015	117.007	na	na
New diagnosis	PWID	White	Male	2015	4.50571	na	na
New diagnosis	PWID	Black	Male	2015	14.9207	na	na
New diagnosis	PWID	Hispanic	Male	2015	3.04932	na	na
New diagnosis	PWID	White	Female	2015	4.5464	na	na
New diagnosis	PWID	Black	Female	2015	15.5868	na	na
New diagnosis	PWID	Hispanic	Female	2015	2.63967	na	na
New diagnosis	MWID	White	All	2015	5.09108	na	na
New diagnosis	MWID	Black	All	2015	16.8592	na	na
New diagnosis	MWID	Hispanic	All	2015	2.45272	na	na
New diagnosis	HET	White	Male	2015	13.3272	na	na
New diagnosis	HET	Black	Male	2015	129.804	na	na
New diagnosis	HET	Hispanic	Male	2015	19.7822	na	na
New diagnosis	HET	White	Female	2015	17.1983	na	na
New diagnosis	HET	Black	Female	2015	255.249	na	na
New diagnosis	HET	Hispanic	Female	2015	16.0463	na	na
All-cause death among PLWHA	All	All	All	2015	378.086	na	na
All-cause death among PLWHA	MSM	White	All	2015	72.2748	na	na
All-cause death among PLWHA	MSM	Black	All	2015	128.373	na	na
All-cause death among PLWHA	MSM	Hispanic	All	2015	4.51649	na	na
All-cause death among PLWHA	PWID	White	Male	2015	6.3679	na	na
All-cause death among PLWHA	PWID	Black	Male	2015	22.7015	na	na
All-cause death among PLWHA	PWID	Hispanic	Male	2015	1.29137	na	na
All-cause death among PLWHA	PWID	White	Female	2015	4.21658	na	na
All-cause death among PLWHA	PWID	Black	Female	2015	15.032	na	na
All-cause death among PLWHA	PWID	Hispanic	Female	2015	0.855096	na	na
All-cause death among PLWHA	MWID	White	All	2015	7.15347	na	na
All-cause death among PLWHA	MWID	Black	All	2015	15.9586	na	na
All-cause death among PLWHA	MWID	Hispanic	All	2015	0	na	na
All-cause death among PLWHA	HET	White	Male	2015	4.30011	na	na
All-cause death among PLWHA	HET	Black	Male	2015	30.7596	na	na
All-cause death among PLWHA	HET	Hispanic	Male	2015	1.20922	na	na
All-cause death among PLWHA	HET	White	Female	2015	7.47845	na	na
All-cause death among PLWHA	HET	Black	Female	2015	53.495	na	na
All-cause death among PLWHA	HET	Hispanic	Female	2015	2.10299	na	na
Incidence	All	All	All	2012	1554.48	1295.4	1748.79
Incidence	All	All	Male	2012	1269.47	1057.89	1428.16
Incidence	All	All	Female	2012	285.012	237.51	320.639
Incidence	All	White	All	2012	423.699	353.083	476.662
Incidence	All	Black	All	2012	1046.12	871.766	1176.88
Incidence	All	Hispanic	All	2012	84.6657	70.5547	95.2489
Incidence	MSM	All	All	2012	1135.75	946.458	1277.72
Incidence	All	All	All	2013	1643.19	1344.43	1941.95
Incidence	All	All	Male	2013	1355.54	1109.08	1602
Incidence	All	All	Female	2013	287.654	235.353	339.954
Incidence	All	White	All	2013	263.617	215.687	311.548
Incidence	All	Black	All	2013	1247.6	1020.76	1474.44
Incidence	All	Hispanic	All	2013	131.974	107.979	155.969
Incidence	MSM	All	All	2013	1181.06	966.319	1395.79
Incidence	All	All	All	2014	1519.65	1157.82	1809.1
Incidence	All	All	Male	2014	1258.66	958.983	1498.41
Incidence	All	All	Female	2014	260.98	198.842	310.691
Incidence	All	White	All	2014	270.228	205.888	321.7
Incidence	All	Black	All	2014	1133.31	863.476	1349.18
Incidence	All	Hispanic	All	2014	116.105	88.4613	138.221
Incidence	MSM	All	All	2014	1099.41	837.642	1308.82
Incidence	All	All	All	2015	1709.89	1282.42	2066.12
Incidence	All	All	Male	2015	1420.9	1065.68	1716.92
Incidence	All	All	Female	2015	288.99	216.743	349.196
Incidence	All	White	All	2015	204.889	153.667	247.574
Incidence	All	Black	All	2015	1355.55	1016.66	1637.95
Incidence	All	Hispanic	All	2015	149.456	112.092	180.593
Incidence	MSM	All	All	2015	1226.12	919.593	1481.57

## Sheet: Baltimore
Supplement Table E3 - Calibration and validation targets for Baltimore
Parameter	Risk	Ethnicity	Gender	Year	Pt. Estimate	Lower	Upper
Diagnosed PLWHA	All	All	All	2011	15568.3	na	na
Diagnosed PLWHA	MSM	White	All	2011	711.544	na	na
Diagnosed PLWHA	MSM	Black	All	2011	2561.31	na	na
Diagnosed PLWHA	MSM	Hispanic	All	2011	112.5	na	na
Diagnosed PLWHA	PWID	White	Male	2011	582.519	na	na
Diagnosed PLWHA	PWID	Black	Male	2011	2096.86	na	na
Diagnosed PLWHA	PWID	Hispanic	Male	2011	92.1005	na	na
Diagnosed PLWHA	PWID	White	Female	2011	218.411	na	na
Diagnosed PLWHA	PWID	Black	Female	2011	1591.44	na	na
Diagnosed PLWHA	PWID	Hispanic	Female	2011	37.3838	na	na
Diagnosed PLWHA	MWID	White	All	2011	102.538	na	na
Diagnosed PLWHA	MWID	Black	All	2011	369.1	na	na
Diagnosed PLWHA	MWID	Hispanic	All	2011	16.212	na	na
Diagnosed PLWHA	HET	White	Male	2011	667.399	na	na
Diagnosed PLWHA	HET	Black	Male	2011	2402.4	na	na
Diagnosed PLWHA	HET	Hispanic	Male	2011	105.521	na	na
Diagnosed PLWHA	HET	White	Female	2011	461.255	na	na
Diagnosed PLWHA	HET	Black	Female	2011	3360.9	na	na
Diagnosed PLWHA	HET	Hispanic	Female	2011	78.9495	na	na
Diagnosed PLWHA	All	All	All	2012	16807	na	na
Diagnosed PLWHA	MSM	White	All	2012	860.506	na	na
Diagnosed PLWHA	MSM	Black	All	2012	2996.85	na	na
Diagnosed PLWHA	MSM	Hispanic	All	2012	147.476	na	na
Diagnosed PLWHA	PWID	White	Male	2012	598.471	na	na
Diagnosed PLWHA	PWID	Black	Male	2012	2084.27	na	na
Diagnosed PLWHA	PWID	Hispanic	Male	2012	102.568	na	na
Diagnosed PLWHA	PWID	White	Female	2012	216.478	na	na
Diagnosed PLWHA	PWID	Black	Female	2012	1594.34	na	na
Diagnosed PLWHA	PWID	Hispanic	Female	2012	42.831	na	na
Diagnosed PLWHA	MWID	White	All	2012	109.147	na	na
Diagnosed PLWHA	MWID	Black	All	2012	380.123	na	na
Diagnosed PLWHA	MWID	Hispanic	All	2012	18.706	na	na
Diagnosed PLWHA	HET	White	Male	2012	728.875	na	na
Diagnosed PLWHA	HET	Black	Male	2012	2538.42	na	na
Diagnosed PLWHA	HET	Hispanic	Male	2012	124.917	na	na
Diagnosed PLWHA	HET	White	Female	2012	497.855	na	na
Diagnosed PLWHA	HET	Black	Female	2012	3666.66	na	na
Diagnosed PLWHA	HET	Hispanic	Female	2012	98.5024	na	na
New diagnosis	All	All	All	2012	653.623	na	na
New diagnosis	MSM	White	All	2012	71.0615	na	na
New diagnosis	MSM	Black	All	2012	240.739	na	na
New diagnosis	MSM	Hispanic	All	2012	17.8862	na	na
New diagnosis	PWID	White	Male	2012	8.67611	na	na
New diagnosis	PWID	Black	Male	2012	29.3925	na	na
New diagnosis	PWID	Hispanic	Male	2012	2.18378	na	na
New diagnosis	PWID	White	Female	2012	7.23009	na	na
New diagnosis	PWID	Black	Female	2012	24.4938	na	na
New diagnosis	PWID	Hispanic	Female	2012	1.81982	na	na
New diagnosis	MWID	White	All	2012	2.06574	na	na
New diagnosis	MWID	Black	All	2012	6.99822	na	na
New diagnosis	MWID	Hispanic	All	2012	0.519948	na	na
New diagnosis	HET	White	Male	2012	21.8968	na	na
New diagnosis	HET	Black	Male	2012	74.1812	na	na
New diagnosis	HET	Hispanic	Male	2012	5.51145	na	na
New diagnosis	HET	White	Female	2012	29.9532	na	na
New diagnosis	HET	Black	Female	2012	101.474	na	na
New diagnosis	HET	Hispanic	Female	2012	7.53925	na	na
All-cause death among PLWHA	All	All	All	2012	334.621	na	na
All-cause death among PLWHA	MSM	White	All	2012	13.999	na	na
All-cause death among PLWHA	MSM	Black	All	2012	47.2468	na	na
All-cause death among PLWHA	MSM	Hispanic	All	2012	3.3831	na	na
All-cause death among PLWHA	PWID	White	Male	2012	20.9331	na	na
All-cause death among PLWHA	PWID	Black	Male	2012	70.6494	na	na
All-cause death among PLWHA	PWID	Hispanic	Male	2012	5.05884	na	na
All-cause death among PLWHA	PWID	White	Female	2012	13.4757	na	na
All-cause death among PLWHA	PWID	Black	Female	2012	45.4805	na	na
All-cause death among PLWHA	PWID	Hispanic	Female	2012	3.25663	na	na
All-cause death among PLWHA	MWID	White	All	2012	2.87831	na	na
All-cause death among PLWHA	MWID	Black	All	2012	9.71429	na	na
All-cause death among PLWHA	MWID	Hispanic	All	2012	0.695591	na	na
All-cause death among PLWHA	HET	White	Male	2012	9.94325	na	na
All-cause death among PLWHA	HET	Black	Male	2012	33.5585	na	na
All-cause death among PLWHA	HET	Hispanic	Male	2012	2.40295	na	na
All-cause death among PLWHA	HET	White	Female	2012	11.2516	na	na
All-cause death among PLWHA	HET	Black	Female	2012	37.974	na	na
All-cause death among PLWHA	HET	Hispanic	Female	2012	2.71913	na	na
Diagnosed PLWHA	All	All	All	2013	16301.7	na	na
Diagnosed PLWHA	MSM	White	All	2013	896.373	na	na
Diagnosed PLWHA	MSM	Black	All	2013	3030.25	na	na
Diagnosed PLWHA	MSM	Hispanic	All	2013	148.854	na	na
Diagnosed PLWHA	PWID	White	Male	2013	578.379	na	na
Diagnosed PLWHA	PWID	Black	Male	2013	1955.25	na	na
Diagnosed PLWHA	PWID	Hispanic	Male	2013	96.047	na	na
Diagnosed PLWHA	PWID	White	Female	2013	216.386	na	na
Diagnosed PLWHA	PWID	Black	Female	2013	1527.59	na	na
Diagnosed PLWHA	PWID	Hispanic	Female	2013	37.8574	na	na
Diagnosed PLWHA	MWID	White	All	2013	108.979	na	na
Diagnosed PLWHA	MWID	Black	All	2013	368.411	na	na
Diagnosed PLWHA	MWID	Hispanic	All	2013	18.0973	na	na
Diagnosed PLWHA	HET	White	Male	2013	714.603	na	na
Diagnosed PLWHA	HET	Black	Male	2013	2415.76	na	na
Diagnosed PLWHA	HET	Hispanic	Male	2013	118.669	na	na
Diagnosed PLWHA	HET	White	Female	2013	494.281	na	na
Diagnosed PLWHA	HET	Black	Female	2013	3489.41	na	na
Diagnosed PLWHA	HET	Hispanic	Female	2013	86.4759	na	na
New diagnosis	All	All	All	2013	597.249	na	na
New diagnosis	MSM	White	All	2013	63.6592	na	na
New diagnosis	MSM	Black	All	2013	210.494	na	na
New diagnosis	MSM	Hispanic	All	2013	14.8693	na	na
New diagnosis	PWID	White	Male	2013	7.34003	na	na
New diagnosis	PWID	Black	Male	2013	24.2703	na	na
New diagnosis	PWID	Hispanic	Male	2013	1.71446	na	na
New diagnosis	PWID	White	Female	2013	5.13802	na	na
New diagnosis	PWID	Black	Female	2013	16.9892	na	na
New diagnosis	PWID	Hispanic	Female	2013	1.20012	na	na
New diagnosis	MWID	White	All	2013	3.38388	na	na
New diagnosis	MWID	Black	All	2013	11.189	na	na
New diagnosis	MWID	Hispanic	All	2013	0.790395	na	na
New diagnosis	HET	White	Male	2013	21.2115	na	na
New diagnosis	HET	Black	Male	2013	70.1371	na	na
New diagnosis	HET	Hispanic	Male	2013	4.9545	na	na
New diagnosis	HET	White	Female	2013	30.8157	na	na
New diagnosis	HET	Black	Female	2013	101.894	na	na
New diagnosis	HET	Hispanic	Female	2013	7.19783	na	na
All-cause death among PLWHA	All	All	All	2013	340.761	na	na
All-cause death among PLWHA	MSM	White	All	2013	14.2559	na	na
All-cause death among PLWHA	MSM	Black	All	2013	48.1137	na	na
All-cause death among PLWHA	MSM	Hispanic	All	2013	3.44518	na	na
All-cause death among PLWHA	PWID	White	Male	2013	21.3172	na	na
All-cause death among PLWHA	PWID	Black	Male	2013	71.9457	na	na
All-cause death among PLWHA	PWID	Hispanic	Male	2013	5.15167	na	na
All-cause death among PLWHA	PWID	White	Female	2013	13.723	na	na
All-cause death among PLWHA	PWID	Black	Female	2013	46.315	na	na
All-cause death among PLWHA	PWID	Hispanic	Female	2013	3.31639	na	na
All-cause death among PLWHA	MWID	White	All	2013	2.93112	na	na
All-cause death among PLWHA	MWID	Black	All	2013	9.89253	na	na
All-cause death among PLWHA	MWID	Hispanic	All	2013	0.708354	na	na
All-cause death among PLWHA	HET	White	Male	2013	10.1257	na	na
All-cause death among PLWHA	HET	Black	Male	2013	34.1742	na	na
All-cause death among PLWHA	HET	Hispanic	Male	2013	2.44704	na	na
All-cause death among PLWHA	HET	White	Female	2013	11.458	na	na
All-cause death among PLWHA	HET	Black	Female	2013	38.6708	na	na
All-cause death among PLWHA	HET	Hispanic	Female	2013	2.76902	na	na
Diagnosed PLWHA	All	All	All	2014	16133.7	na	na
Diagnosed PLWHA	MSM	White	All	2014	960.168	na	na
Diagnosed PLWHA	MSM	Black	All	2014	3125.08	na	na
Diagnosed PLWHA	MSM	Hispanic	All	2014	170.275	na	na
Diagnosed PLWHA	PWID	White	Male	2014	554.065	na	na
Diagnosed PLWHA	PWID	Black	Male	2014	1803.33	na	na
Diagnosed PLWHA	PWID	Hispanic	Male	2014	98.2575	na	na
Diagnosed PLWHA	PWID	White	Female	2014	206.185	na	na
Diagnosed PLWHA	PWID	Black	Female	2014	1425.97	na	na
Diagnosed PLWHA	PWID	Hispanic	Female	2014	40.8866	na	na
Diagnosed PLWHA	MWID	White	All	2014	111.238	na	na
Diagnosed PLWHA	MWID	Black	All	2014	362.048	na	na
Diagnosed PLWHA	MWID	Hispanic	All	2014	19.7268	na	na
Diagnosed PLWHA	HET	White	Male	2014	722.196	na	na
Diagnosed PLWHA	HET	Black	Male	2014	2350.55	na	na
Diagnosed PLWHA	HET	Hispanic	Male	2014	128.074	na	na
Diagnosed PLWHA	HET	White	Female	2014	499.815	na	na
Diagnosed PLWHA	HET	Black	Female	2014	3456.7	na	na
Diagnosed PLWHA	HET	Hispanic	Female	2014	99.1134	na	na
New diagnosis	All	All	All	2014	568.18	na	na
New diagnosis	MSM	White	All	2014	57.8445	na	na
New diagnosis	MSM	Black	All	2014	219.809	na	na
New diagnosis	MSM	Hispanic	All	2014	17.1019	na	na
New diagnosis	PWID	White	Male	2014	4.50578	na	na
New diagnosis	PWID	Black	Male	2014	17.122	na	na
New diagnosis	PWID	Hispanic	Male	2014	1.33214	na	na
New diagnosis	PWID	White	Female	2014	2.5345	na	na
New diagnosis	PWID	Black	Female	2014	9.63111	na	na
New diagnosis	PWID	Hispanic	Female	2014	0.749331	na	na
New diagnosis	MWID	White	All	2014	1.33195	na	na
New diagnosis	MWID	Black	All	2014	5.0614	na	na
New diagnosis	MWID	Hispanic	All	2014	0.393793	na	na
New diagnosis	HET	White	Male	2014	16.9956	na	na
New diagnosis	HET	Black	Male	2014	64.5834	na	na
New diagnosis	HET	Hispanic	Male	2014	5.0248	na	na
New diagnosis	HET	White	Female	2014	28.2905	na	na
New diagnosis	HET	Black	Female	2014	107.504	na	na
New diagnosis	HET	Hispanic	Female	2014	8.36416	na	na
All-cause death among PLWHA	All	All	All	2014	314.155	na	na
All-cause death among PLWHA	MSM	White	All	2014	13.1428	na	na
All-cause death among PLWHA	MSM	Black	All	2014	44.3571	na	na
All-cause death among PLWHA	MSM	Hispanic	All	2014	3.17618	na	na
All-cause death among PLWHA	PWID	White	Male	2014	19.6528	na	na
All-cause death among PLWHA	PWID	Black	Male	2014	66.3283	na	na
All-cause death among PLWHA	PWID	Hispanic	Male	2014	4.74944	na	na
All-cause death among PLWHA	PWID	White	Female	2014	12.6515	na	na
All-cause death among PLWHA	PWID	Black	Female	2014	42.6989	na	na
All-cause death among PLWHA	PWID	Hispanic	Female	2014	3.05745	na	na
All-cause death among PLWHA	MWID	White	All	2014	2.70226	na	na
All-cause death among PLWHA	MWID	Black	All	2014	9.12014	na	na
All-cause death among PLWHA	MWID	Hispanic	All	2014	0.653047	na	na
All-cause death among PLWHA	HET	White	Male	2014	9.3351	na	na
All-cause death among PLWHA	HET	Black	Male	2014	31.506	na	na
All-cause death among PLWHA	HET	Hispanic	Male	2014	2.25598	na	na
All-cause death among PLWHA	HET	White	Female	2014	10.5634	na	na
All-cause death among PLWHA	HET	Black	Female	2014	35.6515	na	na
All-cause death among PLWHA	HET	Hispanic	Female	2014	2.55282	na	na
Diagnosed PLWHA	All	All	All	2015	16552.7	na	na
Diagnosed PLWHA	MSM	White	All	2015	1012.44	na	na
Diagnosed PLWHA	MSM	Black	All	2015	3432.98	na	na
Diagnosed PLWHA	MSM	Hispanic	All	2015	204.865	na	na
Diagnosed PLWHA	PWID	White	Male	2015	530.246	na	na
Diagnosed PLWHA	PWID	Black	Male	2015	1797.96	na	na
Diagnosed PLWHA	PWID	Hispanic	Male	2015	107.295	na	na
Diagnosed PLWHA	PWID	White	Female	2015	210.169	na	na
Diagnosed PLWHA	PWID	Black	Female	2015	1485.62	na	na
Diagnosed PLWHA	PWID	Hispanic	Female	2015	43.3195	na	na
Diagnosed PLWHA	MWID	White	All	2015	128.489	na	na
Diagnosed PLWHA	MWID	Black	All	2015	435.681	na	na
Diagnosed PLWHA	MWID	Hispanic	All	2015	25.9996	na	na
Diagnosed PLWHA	HET	White	Male	2015	656.495	na	na
Diagnosed PLWHA	HET	Black	Male	2015	2226.05	na	na
Diagnosed PLWHA	HET	Hispanic	Male	2015	132.841	na	na
Diagnosed PLWHA	HET	White	Female	2015	498.165	na	na
Diagnosed PLWHA	HET	Black	Female	2015	3521.38	na	na
Diagnosed PLWHA	HET	Hispanic	Female	2015	102.681	na	na
New diagnosis	All	All	All	2015	529.203	na	na
New diagnosis	MSM	White	All	2015	56.073	na	na
New diagnosis	MSM	Black	All	2015	199.76	na	na
New diagnosis	MSM	Hispanic	All	2015	17.0222	na	na
New diagnosis	PWID	White	Male	2015	5.51691	na	na
New diagnosis	PWID	Black	Male	2015	19.654	na	na
New diagnosis	PWID	Hispanic	Male	2015	1.67478	na	na
New diagnosis	PWID	White	Female	2015	3.86184	na	na
New diagnosis	PWID	Black	Female	2015	13.7578	na	na
New diagnosis	PWID	Hispanic	Female	2015	1.17234	na	na
New diagnosis	MWID	White	All	2015	1.59638	na	na
New diagnosis	MWID	Black	All	2015	5.68712	na	na
New diagnosis	MWID	Hispanic	All	2015	0.484616	na	na
New diagnosis	HET	White	Male	2015	16.0343	na	na
New diagnosis	HET	Black	Male	2015	57.1221	na	na
New diagnosis	HET	Hispanic	Male	2015	4.86754	na	na
New diagnosis	HET	White	Female	2015	25.6713	na	na
New diagnosis	HET	Black	Female	2015	91.4538	na	na
New diagnosis	HET	Hispanic	Female	2015	7.79306	na	na
All-cause death among PLWHA	All	All	All	2015	342.807	na	na
All-cause death among PLWHA	MSM	White	All	2015	14.3415	na	na
All-cause death among PLWHA	MSM	Black	All	2015	48.4027	na	na
All-cause death among PLWHA	MSM	Hispanic	All	2015	3.46587	na	na
All-cause death among PLWHA	PWID	White	Male	2015	21.4453	na	na
All-cause death among PLWHA	PWID	Black	Male	2015	72.3778	na	na
All-cause death among PLWHA	PWID	Hispanic	Male	2015	5.18261	na	na
All-cause death among PLWHA	PWID	White	Female	2015	13.8054	na	na
All-cause death among PLWHA	PWID	Black	Female	2015	46.5932	na	na
All-cause death among PLWHA	PWID	Hispanic	Female	2015	3.3363	na	na
All-cause death among PLWHA	MWID	White	All	2015	2.94873	na	na
All-cause death among PLWHA	MWID	Black	All	2015	9.95195	na	na
All-cause death among PLWHA	MWID	Hispanic	All	2015	0.712609	na	na
All-cause death among PLWHA	HET	White	Male	2015	10.1865	na	na
All-cause death among PLWHA	HET	Black	Male	2015	34.3795	na	na
All-cause death among PLWHA	HET	Hispanic	Male	2015	2.46174	na	na
All-cause death among PLWHA	HET	White	Female	2015	11.5268	na	na
All-cause death among PLWHA	HET	Black	Female	2015	38.9031	na	na
All-cause death among PLWHA	HET	Hispanic	Female	2015	2.78565	na	na
Incidence	All	All	All	2012	623.869	479.899	767.839
Incidence	All	All	Male	2012	459.211	353.24	565.183
Incidence	All	All	Female	2012	164.658	126.66	202.655
Incidence	All	White	All	2012	134.47	103.439	165.502
Incidence	All	Black	All	2012	455.552	350.425	560.68
Incidence	All	Hispanic	All	2012	33.8463	26.0356	41.6569
Incidence	MSM	All	All	2012	314.679	242.061	387.297
Incidence	All	All	All	2013	586.866	446.921	722.296
Incidence	All	All	Male	2013	426.468	324.772	524.884
Incidence	All	All	Female	2013	160.397	122.149	197.412
Incidence	All	White	All	2013	129.261	98.4375	159.091
Incidence	All	Black	All	2013	427.412	325.49	526.045
Incidence	All	Hispanic	All	2013	30.1924	22.9927	37.1599
Incidence	MSM	All	All	2013	283.998	216.275	349.536
Incidence	All	All	All	2014	538.559	394.944	718.079
Incidence	All	All	Male	2014	389.674	285.761	519.566
Incidence	All	All	Female	2014	148.885	109.182	198.513
Incidence	All	White	All	2014	105.69	77.506	140.92
Incidence	All	Black	All	2014	401.622	294.523	535.496
Incidence	All	Hispanic	All	2014	31.2475	22.9148	41.6633
Incidence	MSM	All	All	2014	279.389	204.885	372.519
Incidence	All	All	All	2015	487.949	323.821	665.385
Incidence	All	All	Male	2015	355.442	235.884	484.693
Incidence	All	All	Female	2015	132.507	87.9366	180.692
Incidence	All	White	All	2015	100.276	66.5466	136.74
Incidence	All	Black	All	2015	357.232	237.072	487.135
Incidence	All	Hispanic	All	2015	30.4409	20.2017	41.5103
Incidence	MSM	All	All	2015	251.585	166.961	343.07

## Sheet: Los Angeles
Supplement Table E4 - Calibration and validation targets for Los Angeles
Parameter	Risk	Ethnicity	Gender	Year	Pt. Estimate	Lower	Upper
Diagnosed PLWHA	All	All	All	2011	43643	na	na
Diagnosed PLWHA	MSM	White	All	2011	14027.8	na	na
Diagnosed PLWHA	MSM	Black	All	2011	5716.93	na	na
Diagnosed PLWHA	MSM	Hispanic	All	2011	13414	na	na
Diagnosed PLWHA	PWID	White	Male	2011	410.064	na	na
Diagnosed PLWHA	PWID	Black	Male	2011	478.753	na	na
Diagnosed PLWHA	PWID	Hispanic	Male	2011	464.292	na	na
Diagnosed PLWHA	PWID	White	Female	2011	345.469	na	na
Diagnosed PLWHA	PWID	Black	Female	2011	403.337	na	na
Diagnosed PLWHA	PWID	Hispanic	Female	2011	391.155	na	na
Diagnosed PLWHA	MWID	White	All	2011	1298.87	na	na
Diagnosed PLWHA	MWID	Black	All	2011	688.925	na	na
Diagnosed PLWHA	MWID	Hispanic	All	2011	1032.44	na	na
Diagnosed PLWHA	HET	White	Male	2011	194.309	na	na
Diagnosed PLWHA	HET	Black	Male	2011	363.018	na	na
Diagnosed PLWHA	HET	Hispanic	Male	2011	538.862	na	na
Diagnosed PLWHA	HET	White	Female	2011	686.829	na	na
Diagnosed PLWHA	HET	Black	Female	2011	1283.17	na	na
Diagnosed PLWHA	HET	Hispanic	Female	2011	1904.73	na	na
Diagnosed PLWHA	All	All	All	2012	45100.5	na	na
Diagnosed PLWHA	MSM	White	All	2012	14311.2	na	na
Diagnosed PLWHA	MSM	Black	All	2012	5966.07	na	na
Diagnosed PLWHA	MSM	Hispanic	All	2012	14162.5	na	na
Diagnosed PLWHA	PWID	White	Male	2012	416.511	na	na
Diagnosed PLWHA	PWID	Black	Male	2012	496.291	na	na
Diagnosed PLWHA	PWID	Hispanic	Male	2012	475.051	na	na
Diagnosed PLWHA	PWID	White	Female	2012	344.631	na	na
Diagnosed PLWHA	PWID	Black	Female	2012	410.642	na	na
Diagnosed PLWHA	PWID	Hispanic	Female	2012	393.067	na	na
Diagnosed PLWHA	MWID	White	All	2012	1296.02	na	na
Diagnosed PLWHA	MWID	Black	All	2012	688.247	na	na
Diagnosed PLWHA	MWID	Hispanic	All	2012	1062.19	na	na
Diagnosed PLWHA	HET	White	Male	2012	196.733	na	na
Diagnosed PLWHA	HET	Black	Male	2012	365.097	na	na
Diagnosed PLWHA	HET	Hispanic	Male	2012	540.862	na	na
Diagnosed PLWHA	HET	White	Female	2012	709.253	na	na
Diagnosed PLWHA	HET	Black	Female	2012	1316.23	na	na
Diagnosed PLWHA	HET	Hispanic	Female	2012	1949.89	na	na
New diagnosis	All	All	All	2012	2084	na	na
New diagnosis	MSM	White	All	2012	537.012	na	na
New diagnosis	MSM	Black	All	2012	309.398	na	na
New diagnosis	MSM	Hispanic	All	2012	905.53	na	na
New diagnosis	PWID	White	Male	2012	8.64638	na	na
New diagnosis	PWID	Black	Male	2012	16.3321	na	na
New diagnosis	PWID	Hispanic	Male	2012	13.4499	na	na
New diagnosis	PWID	White	Female	2012	9.08979	na	na
New diagnosis	PWID	Black	Female	2012	17.1696	na	na
New diagnosis	PWID	Hispanic	Female	2012	14.1397	na	na
New diagnosis	MWID	White	All	2012	26.6043	na	na
New diagnosis	MWID	Black	All	2012	11.8241	na	na
New diagnosis	MWID	Hispanic	All	2012	28.5749	na	na
New diagnosis	HET	White	Male	2012	3.10201	na	na
New diagnosis	HET	Black	Male	2012	6.29264	na	na
New diagnosis	HET	Hispanic	Male	2012	7.35618	na	na
New diagnosis	HET	White	Female	2012	31.385	na	na
New diagnosis	HET	Black	Female	2012	63.6667	na	na
New diagnosis	HET	Hispanic	Female	2012	74.4273	na	na
All-cause death among PLWHA	All	All	All	2012	498.353	na	na
All-cause death among PLWHA	MSM	White	All	2012	148.233	na	na
All-cause death among PLWHA	MSM	Black	All	2012	70.024	na	na
All-cause death among PLWHA	MSM	Hispanic	All	2012	109.128	na	na
All-cause death among PLWHA	PWID	White	Male	2012	9.44926	na	na
All-cause death among PLWHA	PWID	Black	Male	2012	12.9306	na	na
All-cause death among PLWHA	PWID	Hispanic	Male	2012	9.44926	na	na
All-cause death among PLWHA	PWID	White	Female	2012	7.82939	na	na
All-cause death among PLWHA	PWID	Black	Female	2012	10.7139	na	na
All-cause death among PLWHA	PWID	Hispanic	Female	2012	7.82939	na	na
All-cause death among PLWHA	MWID	White	All	2012	25.4633	na	na
All-cause death among PLWHA	MWID	Black	All	2012	18.1881	na	na
All-cause death among PLWHA	MWID	Hispanic	All	2012	16.3692	na	na
All-cause death among PLWHA	HET	White	Male	2012	1.48811	na	na
All-cause death among PLWHA	HET	Black	Male	2012	4.46434	na	na
All-cause death among PLWHA	HET	Hispanic	Male	2012	2.6786	na	na
All-cause death among PLWHA	HET	White	Female	2012	7.60591	na	na
All-cause death among PLWHA	HET	Black	Female	2012	22.8177	na	na
All-cause death among PLWHA	HET	Hispanic	Female	2012	13.6906	na	na
Diagnosed PLWHA	All	All	All	2013	46412.4	na	na
Diagnosed PLWHA	MSM	White	All	2013	14627.4	na	na
Diagnosed PLWHA	MSM	Black	All	2013	6180.48	na	na
Diagnosed PLWHA	MSM	Hispanic	All	2013	14787.5	na	na
Diagnosed PLWHA	PWID	White	Male	2013	419.869	na	na
Diagnosed PLWHA	PWID	Black	Male	2013	499.08	na	na
Diagnosed PLWHA	PWID	Hispanic	Male	2013	480.442	na	na
Diagnosed PLWHA	PWID	White	Female	2013	344.095	na	na
Diagnosed PLWHA	PWID	Black	Female	2013	409.01	na	na
Diagnosed PLWHA	PWID	Hispanic	Female	2013	393.736	na	na
Diagnosed PLWHA	MWID	White	All	2013	1314.09	na	na
Diagnosed PLWHA	MWID	Black	All	2013	683.894	na	na
Diagnosed PLWHA	MWID	Hispanic	All	2013	1074.82	na	na
Diagnosed PLWHA	HET	White	Male	2013	199.107	na	na
Diagnosed PLWHA	HET	Black	Male	2013	366.029	na	na
Diagnosed PLWHA	HET	Hispanic	Male	2013	537.949	na	na
Diagnosed PLWHA	HET	White	Female	2013	739.127	na	na
Diagnosed PLWHA	HET	Black	Female	2013	1358.78	na	na
Diagnosed PLWHA	HET	Hispanic	Female	2013	1996.98	na	na
New diagnosis	All	All	All	2013	1748	na	na
New diagnosis	MSM	White	All	2013	459.587	na	na
New diagnosis	MSM	Black	All	2013	272.02	na	na
New diagnosis	MSM	Hispanic	All	2013	704.11	na	na
New diagnosis	PWID	White	Male	2013	14.7075	na	na
New diagnosis	PWID	Black	Male	2013	16.2833	na	na
New diagnosis	PWID	Hispanic	Male	2013	14.1822	na	na
New diagnosis	PWID	White	Female	2013	12.7891	na	na
New diagnosis	PWID	Black	Female	2013	14.1594	na	na
New diagnosis	PWID	Hispanic	Female	2013	12.3324	na	na
New diagnosis	MWID	White	All	2013	17.6764	na	na
New diagnosis	MWID	Black	All	2013	7.85618	na	na
New diagnosis	MWID	Hispanic	All	2013	23.5685	na	na
New diagnosis	HET	White	Male	2013	2.66549	na	na
New diagnosis	HET	Black	Male	2013	4.76982	na	na
New diagnosis	HET	Hispanic	Male	2013	5.33098	na	na
New diagnosis	HET	White	Female	2013	34.6514	na	na
New diagnosis	HET	Black	Female	2013	62.0077	na	na
New diagnosis	HET	Hispanic	Female	2013	69.3027	na	na
All-cause death among PLWHA	All	All	All	2013	529.272	na	na
All-cause death among PLWHA	MSM	White	All	2013	151.87	na	na
All-cause death among PLWHA	MSM	Black	All	2013	80.9368	na	na
All-cause death among PLWHA	MSM	Hispanic	All	2013	112.766	na	na
All-cause death among PLWHA	PWID	White	Male	2013	12.3499	na	na
All-cause death among PLWHA	PWID	Black	Male	2013	17.2899	na	na
All-cause death among PLWHA	PWID	Hispanic	Male	2013	10.3739	na	na
All-cause death among PLWHA	PWID	White	Female	2013	10.3852	na	na
All-cause death among PLWHA	PWID	Black	Female	2013	14.5392	na	na
All-cause death among PLWHA	PWID	Hispanic	Female	2013	8.72353	na	na
All-cause death among PLWHA	MWID	White	All	2013	30.0103	na	na
All-cause death among PLWHA	MWID	Black	All	2013	19.0975	na	na
All-cause death among PLWHA	MWID	Hispanic	All	2013	15.4598	na	na
All-cause death among PLWHA	HET	White	Male	2013	3.31023	na	na
All-cause death among PLWHA	HET	Black	Male	2013	6.36582	na	na
All-cause death among PLWHA	HET	Hispanic	Male	2013	3.05559	na	na
All-cause death among PLWHA	HET	White	Female	2013	8.51201	na	na
All-cause death among PLWHA	HET	Black	Female	2013	16.3692	na	na
All-cause death among PLWHA	HET	Hispanic	Female	2013	7.85724	na	na
Diagnosed PLWHA	All	All	All	2014	47309.9	na	na
Diagnosed PLWHA	MSM	White	All	2014	14786.1	na	na
Diagnosed PLWHA	MSM	Black	All	2014	6316.42	na	na
Diagnosed PLWHA	MSM	Hispanic	All	2014	15391.8	na	na
Diagnosed PLWHA	PWID	White	Male	2014	415.153	na	na
Diagnosed PLWHA	PWID	Black	Male	2014	495.706	na	na
Diagnosed PLWHA	PWID	Hispanic	Male	2014	496.738	na	na
Diagnosed PLWHA	PWID	White	Female	2014	337.537	na	na
Diagnosed PLWHA	PWID	Black	Female	2014	403.029	na	na
Diagnosed PLWHA	PWID	Hispanic	Female	2014	403.868	na	na
Diagnosed PLWHA	MWID	White	All	2014	1246.99	na	na
Diagnosed PLWHA	MWID	Black	All	2014	663.753	na	na
Diagnosed PLWHA	MWID	Hispanic	All	2014	1081.29	na	na
Diagnosed PLWHA	HET	White	Male	2014	196.717	na	na
Diagnosed PLWHA	HET	Black	Male	2014	360.811	na	na
Diagnosed PLWHA	HET	Hispanic	Male	2014	542.486	na	na
Diagnosed PLWHA	HET	White	Female	2014	746.018	na	na
Diagnosed PLWHA	HET	Black	Female	2014	1368.32	na	na
Diagnosed PLWHA	HET	Hispanic	Female	2014	2057.29	na	na
New diagnosis	All	All	All	2014	2069	na	na
New diagnosis	MSM	White	All	2014	518.97	na	na
New diagnosis	MSM	Black	All	2014	302.733	na	na
New diagnosis	MSM	Hispanic	All	2014	911.146	na	na
New diagnosis	PWID	White	Male	2014	11.9369	na	na
New diagnosis	PWID	Black	Male	2014	11.4395	na	na
New diagnosis	PWID	Hispanic	Male	2014	17.9053	na	na
New diagnosis	PWID	White	Female	2014	11.6527	na	na
New diagnosis	PWID	Black	Female	2014	11.1671	na	na
New diagnosis	PWID	Hispanic	Female	2014	17.479	na	na
New diagnosis	MWID	White	All	2014	20.6409	na	na
New diagnosis	MWID	Black	All	2014	7.86318	na	na
New diagnosis	MWID	Hispanic	All	2014	25.5553	na	na
New diagnosis	HET	White	Male	2014	2.54397	na	na
New diagnosis	HET	Black	Male	2014	4.6254	na	na
New diagnosis	HET	Hispanic	Male	2014	8.55699	na	na
New diagnosis	HET	White	Female	2014	29.8917	na	na
New diagnosis	HET	Black	Female	2014	54.3485	na	na
New diagnosis	HET	Hispanic	Female	2014	100.545	na	na
All-cause death among PLWHA	All	All	All	2014	499.262	na	na
All-cause death among PLWHA	MSM	White	All	2014	139.26	na	na
All-cause death among PLWHA	MSM	Black	All	2014	81.527	na	na
All-cause death among PLWHA	MSM	Hispanic	All	2014	113.874	na	na
All-cause death among PLWHA	PWID	White	Male	2014	6.73988	na	na
All-cause death among PLWHA	PWID	Black	Male	2014	9.64222	na	na
All-cause death among PLWHA	PWID	Hispanic	Male	2014	5.04824	na	na
All-cause death among PLWHA	PWID	White	Female	2014	5.26558	na	na
All-cause death among PLWHA	PWID	Black	Female	2014	7.52191	na	na
All-cause death among PLWHA	PWID	Hispanic	Female	2014	3.97708	na	na
All-cause death among PLWHA	MWID	White	All	2014	29.1706	na	na
All-cause death among PLWHA	MWID	Black	All	2014	19.3438	na	na
All-cause death among PLWHA	MWID	Hispanic	All	2014	16.9626	na	na
All-cause death among PLWHA	HET	White	Male	2014	4.33262	na	na
All-cause death among PLWHA	HET	Black	Male	2014	8.49464	na	na
All-cause death among PLWHA	HET	Hispanic	Male	2014	5.71285	na	na
All-cause death among PLWHA	HET	White	Female	2014	10.0245	na	na
All-cause death among PLWHA	HET	Black	Female	2014	19.6104	na	na
All-cause death among PLWHA	HET	Hispanic	Female	2014	12.7549	na	na
Diagnosed PLWHA	All	All	All	2015	47425	na	na
Diagnosed PLWHA	MSM	White	All	2015	14578.1	na	na
Diagnosed PLWHA	MSM	Black	All	2015	6421.3	na	na
Diagnosed PLWHA	MSM	Hispanic	All	2015	15725.9	na	na
Diagnosed PLWHA	PWID	White	Male	2015	414.326	na	na
Diagnosed PLWHA	PWID	Black	Male	2015	483.466	na	na
Diagnosed PLWHA	PWID	Hispanic	Male	2015	492.684	na	na
Diagnosed PLWHA	PWID	White	Female	2015	338.112	na	na
Diagnosed PLWHA	PWID	Black	Female	2015	394.534	na	na
Diagnosed PLWHA	PWID	Hispanic	Female	2015	402.057	na	na
Diagnosed PLWHA	MWID	White	All	2015	1185.86	na	na
Diagnosed PLWHA	MWID	Black	All	2015	637.108	na	na
Diagnosed PLWHA	MWID	Hispanic	All	2015	1064.02	na	na
Diagnosed PLWHA	HET	White	Male	2015	195.115	na	na
Diagnosed PLWHA	HET	Black	Male	2015	351.928	na	na
Diagnosed PLWHA	HET	Hispanic	Male	2015	530.925	na	na
Diagnosed PLWHA	HET	White	Female	2015	761.942	na	na
Diagnosed PLWHA	HET	Black	Female	2015	1374.31	na	na
Diagnosed PLWHA	HET	Hispanic	Female	2015	2073.31	na	na
New diagnosis	All	All	All	2015	1984	na	na
New diagnosis	MSM	White	All	2015	516.626	na	na
New diagnosis	MSM	Black	All	2015	334.923	na	na
New diagnosis	MSM	Hispanic	All	2015	816.19	na	na
New diagnosis	PWID	White	Male	2015	14.2364	na	na
New diagnosis	PWID	Black	Male	2015	18.4546	na	na
New diagnosis	PWID	Hispanic	Male	2015	17.4001	na	na
New diagnosis	PWID	White	Female	2015	12.2824	na	na
New diagnosis	PWID	Black	Female	2015	15.9216	na	na
New diagnosis	PWID	Hispanic	Female	2015	15.0118	na	na
New diagnosis	MWID	White	All	2015	19.6436	na	na
New diagnosis	MWID	Black	All	2015	11.7861	na	na
New diagnosis	MWID	Hispanic	All	2015	19.6436	na	na
New diagnosis	HET	White	Male	2015	2.86235	na	na
New diagnosis	HET	Black	Male	2015	5.47214	na	na
New diagnosis	HET	Hispanic	Male	2015	6.39819	na	na
New diagnosis	HET	White	Female	2015	30.5317	na	na
New diagnosis	HET	Black	Female	2015	58.3694	na	na
New diagnosis	HET	Hispanic	Female	2015	68.2474	na	na
All-cause death among PLWHA	All	All	All	2015	565.648	na	na
All-cause death among PLWHA	MSM	White	All	2015	148.233	na	na
All-cause death among PLWHA	MSM	Black	All	2015	95.4873	na	na
All-cause death among PLWHA	MSM	Hispanic	All	2015	133.682	na	na
All-cause death among PLWHA	PWID	White	Male	2015	12.6359	na	na
All-cause death among PLWHA	PWID	Black	Male	2015	18.4274	na	na
All-cause death among PLWHA	PWID	Hispanic	Male	2015	8.42394	na	na
All-cause death among PLWHA	PWID	White	Female	2015	9.18975	na	na
All-cause death among PLWHA	PWID	Black	Female	2015	13.4017	na	na
All-cause death among PLWHA	PWID	Hispanic	Female	2015	6.1265	na	na
All-cause death among PLWHA	MWID	White	All	2015	23.6445	na	na
All-cause death among PLWHA	MWID	Black	All	2015	16.3692	na	na
All-cause death among PLWHA	MWID	Hispanic	All	2015	15.4598	na	na
All-cause death among PLWHA	HET	White	Male	2015	4.48206	na	na
All-cause death among PLWHA	HET	Black	Male	2015	8.96411	na	na
All-cause death among PLWHA	HET	Hispanic	Male	2015	7.7689	na	na
All-cause death among PLWHA	HET	White	Female	2015	9.15898	na	na
All-cause death among PLWHA	HET	Black	Female	2015	18.318	na	na
All-cause death among PLWHA	HET	Hispanic	Female	2015	15.8756	na	na
Incidence	All	All	All	2012	2061.33	1855.19	2226.23
Incidence	All	All	Male	2012	1853.73	1668.36	2002.03
Incidence	All	All	Female	2012	207.594	186.835	224.202
Incidence	All	White	All	2012	609.139	548.225	657.87
Incidence	All	Black	All	2012	420.062	378.056	453.667
Incidence	All	Hispanic	All	2012	1032.12	928.912	1114.69
Incidence	MSM	All	All	2012	1732.88	1559.59	1871.51
Incidence	All	All	All	2013	1822.77	1599.57	2008.77
Incidence	All	All	Male	2013	1608.75	1411.76	1772.91
Incidence	All	All	Female	2013	214.022	187.815	235.861
Incidence	All	White	All	2013	565.264	496.048	622.944
Incidence	All	Black	All	2013	393.227	345.077	433.352
Incidence	All	Hispanic	All	2013	864.28	758.45	952.472
Incidence	MSM	All	All	2013	1497.13	1313.81	1649.9
Incidence	All	All	All	2014	2136.31	1854.16	2418.47
Incidence	All	All	Male	2014	1903.91	1652.45	2155.37
Incidence	All	All	Female	2014	232.407	201.711	263.102
Incidence	All	White	All	2014	615.015	533.786	696.243
Incidence	All	Black	All	2014	404.936	351.453	458.418
Incidence	All	Hispanic	All	2014	1116.36	968.919	1263.81
Incidence	MSM	All	All	2014	1789.23	1552.91	2025.54
Incidence	All	All	All	2015	2030.58	1712.06	2349.11
Incidence	All	All	Male	2015	1825.52	1539.16	2111.87
Incidence	All	All	Female	2015	205.069	172.901	237.237
Incidence	All	White	All	2015	610.18	514.466	705.895
Incidence	All	Black	All	2015	455.374	383.942	526.805
Incidence	All	Hispanic	All	2015	965.03	813.653	1116.41
Incidence	MSM	All	All	2015	1706.9	1439.15	1974.65

## Sheet: Miami
Supplement Table E5 - Calibration and validation targets for Miami
Parameter	Risk	Ethnicity	Gender	Year	Pt. Estimate	Lower	Upper
Diagnosed PLWHA	All	All	All	2011	23750.9	na	na
Diagnosed PLWHA	MSM	White	All	2011	1793.21	na	na
Diagnosed PLWHA	MSM	Black	All	2011	4042.7	na	na
Diagnosed PLWHA	MSM	Hispanic	All	2011	6191.42	na	na
Diagnosed PLWHA	PWID	White	Male	2011	133.201	na	na
Diagnosed PLWHA	PWID	Black	Male	2011	300.294	na	na
Diagnosed PLWHA	PWID	Hispanic	Male	2011	459.902	na	na
Diagnosed PLWHA	PWID	White	Female	2011	43.5062	na	na
Diagnosed PLWHA	PWID	Black	Female	2011	527.931	na	na
Diagnosed PLWHA	PWID	Hispanic	Female	2011	173.711	na	na
Diagnosed PLWHA	MWID	White	All	2011	102.841	na	na
Diagnosed PLWHA	MWID	Black	All	2011	231.849	na	na
Diagnosed PLWHA	MWID	Hispanic	All	2011	355.078	na	na
Diagnosed PLWHA	HET	White	Male	2011	514.336	na	na
Diagnosed PLWHA	HET	Black	Male	2011	1159.54	na	na
Diagnosed PLWHA	HET	Hispanic	Male	2011	1775.85	na	na
Diagnosed PLWHA	HET	White	Female	2011	347.135	na	na
Diagnosed PLWHA	HET	Black	Female	2011	4212.35	na	na
Diagnosed PLWHA	HET	Hispanic	Female	2011	1386.04	na	na
Diagnosed PLWHA	All	All	All	2012	24629.3	na	na
Diagnosed PLWHA	MSM	White	All	2012	1788.81	na	na
Diagnosed PLWHA	MSM	Black	All	2012	4032.79	na	na
Diagnosed PLWHA	MSM	Hispanic	All	2012	6176.24	na	na
Diagnosed PLWHA	PWID	White	Male	2012	156.215	na	na
Diagnosed PLWHA	PWID	Black	Male	2012	352.178	na	na
Diagnosed PLWHA	PWID	Hispanic	Male	2012	539.363	na	na
Diagnosed PLWHA	PWID	White	Female	2012	51.0231	na	na
Diagnosed PLWHA	PWID	Black	Female	2012	619.146	na	na
Diagnosed PLWHA	PWID	Hispanic	Female	2012	203.725	na	na
Diagnosed PLWHA	MWID	White	All	2012	119.951	na	na
Diagnosed PLWHA	MWID	Black	All	2012	270.423	na	na
Diagnosed PLWHA	MWID	Hispanic	All	2012	414.155	na	na
Diagnosed PLWHA	HET	White	Male	2012	542.255	na	na
Diagnosed PLWHA	HET	Black	Male	2012	1222.49	na	na
Diagnosed PLWHA	HET	Hispanic	Male	2012	1872.25	na	na
Diagnosed PLWHA	HET	White	Female	2012	365.979	na	na
Diagnosed PLWHA	HET	Black	Female	2012	4441.01	na	na
Diagnosed PLWHA	HET	Hispanic	Female	2012	1461.28	na	na
New diagnosis	All	All	All	2012	1131.67	na	na
New diagnosis	MSM	White	All	2012	94.3806	na	na
New diagnosis	MSM	Black	All	2012	261.139	na	na
New diagnosis	MSM	Hispanic	All	2012	323.673	na	na
New diagnosis	PWID	White	Male	2012	1.07251	na	na
New diagnosis	PWID	Black	Male	2012	2.96749	na	na
New diagnosis	PWID	Hispanic	Male	2012	3.67811	na	na
New diagnosis	PWID	White	Female	2012	1.60876	na	na
New diagnosis	PWID	Black	Female	2012	4.45123	na	na
New diagnosis	PWID	Hispanic	Female	2012	5.51716	na	na
New diagnosis	MWID	White	All	2012	1.4747	na	na
New diagnosis	MWID	Black	All	2012	4.0803	na	na
New diagnosis	MWID	Hispanic	All	2012	5.0574	na	na
New diagnosis	HET	White	Male	2012	26.6786	na	na
New diagnosis	HET	Black	Male	2012	73.8163	na	na
New diagnosis	HET	Hispanic	Male	2012	91.4929	na	na
New diagnosis	HET	White	Female	2012	32.0411	na	na
New diagnosis	HET	Black	Female	2012	88.6537	na	na
New diagnosis	HET	Hispanic	Female	2012	109.883	na	na
All-cause death among PLWHA	All	All	All	2012	416.424	na	na
All-cause death among PLWHA	All	White	Male	2012	33.3507	na	na
All-cause death among PLWHA	All	White	Female	2012	25.0131	na	na
All-cause death among PLWHA	All	Black	Male	2012	136.977	na	na
All-cause death among PLWHA	All	Black	Female	2012	105.079	na	na
All-cause death among PLWHA	All	Hispanic	Male	2012	100.389	na	na
All-cause death among PLWHA	All	Hispanic	Female	2012	15.616	na	na
Diagnosed PLWHA	All	All	All	2013	25313.6	na	na
Diagnosed PLWHA	MSM	White	All	2013	1877.28	na	na
Diagnosed PLWHA	MSM	Black	All	2013	4232.24	na	na
Diagnosed PLWHA	MSM	Hispanic	All	2013	6481.71	na	na
Diagnosed PLWHA	PWID	White	Male	2013	153.594	na	na
Diagnosed PLWHA	PWID	Black	Male	2013	346.269	na	na
Diagnosed PLWHA	PWID	Hispanic	Male	2013	530.314	na	na
Diagnosed PLWHA	PWID	White	Female	2013	50.167	na	na
Diagnosed PLWHA	PWID	Black	Female	2013	608.758	na	na
Diagnosed PLWHA	PWID	Hispanic	Female	2013	200.306	na	na
Diagnosed PLWHA	MWID	White	All	2013	119.137	na	na
Diagnosed PLWHA	MWID	Black	All	2013	268.588	na	na
Diagnosed PLWHA	MWID	Hispanic	All	2013	411.344	na	na
Diagnosed PLWHA	HET	White	Male	2013	549.299	na	na
Diagnosed PLWHA	HET	Black	Male	2013	1238.37	na	na
Diagnosed PLWHA	HET	Hispanic	Male	2013	1896.57	na	na
Diagnosed PLWHA	HET	White	Female	2013	370.733	na	na
Diagnosed PLWHA	HET	Black	Female	2013	4498.7	na	na
Diagnosed PLWHA	HET	Hispanic	Female	2013	1480.26	na	na
New diagnosis	All	All	All	2013	1083	na	na
New diagnosis	MSM	White	All	2013	67.3133	na	na
New diagnosis	MSM	Black	All	2013	249.847	na	na
New diagnosis	MSM	Hispanic	All	2013	368.1	na	na
New diagnosis	PWID	White	Male	2013	0.8473	na	na
New diagnosis	PWID	Black	Male	2013	3.14493	na	na
New diagnosis	PWID	Hispanic	Male	2013	4.63343	na	na
New diagnosis	PWID	White	Female	2013	1.41217	na	na
New diagnosis	PWID	Black	Female	2013	5.24155	na	na
New diagnosis	PWID	Hispanic	Female	2013	7.72239	na	na
New diagnosis	MWID	White	All	2013	0.941444	na	na
New diagnosis	MWID	Black	All	2013	3.49437	na	na
New diagnosis	MWID	Hispanic	All	2013	5.14826	na	na
New diagnosis	HET	White	Male	2013	13.0861	na	na
New diagnosis	HET	Black	Male	2013	48.5717	na	na
New diagnosis	HET	Hispanic	Male	2013	71.5608	na	na
New diagnosis	HET	White	Female	2013	22.7829	na	na
New diagnosis	HET	Black	Female	2013	84.5637	na	na
New diagnosis	HET	Hispanic	Female	2013	124.588	na	na
All-cause death among PLWHA	All	All	All	2013	447.987	na	na
All-cause death among PLWHA	All	White	Male	2013	44.4677	na	na
All-cause death among PLWHA	All	White	Female	2013	33.3507	na	na
All-cause death among PLWHA	All	Black	Male	2013	134.104	na	na
All-cause death among PLWHA	All	Black	Female	2013	102.874	na	na
All-cause death among PLWHA	All	Hispanic	Male	2013	115.261	na	na
All-cause death among PLWHA	All	Hispanic	Female	2013	17.9295	na	na
Diagnosed PLWHA	All	All	All	2014	23875.5	na	na
Diagnosed PLWHA	MSM	White	All	2014	1854.63	na	na
Diagnosed PLWHA	MSM	Black	All	2014	4181.18	na	na
Diagnosed PLWHA	MSM	Hispanic	All	2014	6403.5	na	na
Diagnosed PLWHA	PWID	White	Male	2014	119.126	na	na
Diagnosed PLWHA	PWID	Black	Male	2014	268.563	na	na
Diagnosed PLWHA	PWID	Hispanic	Male	2014	411.306	na	na
Diagnosed PLWHA	PWID	White	Female	2014	38.9091	na	na
Diagnosed PLWHA	PWID	Black	Female	2014	472.147	na	na
Diagnosed PLWHA	PWID	Hispanic	Female	2014	155.356	na	na
Diagnosed PLWHA	MWID	White	All	2014	92.0274	na	na
Diagnosed PLWHA	MWID	Black	All	2014	207.471	na	na
Diagnosed PLWHA	MWID	Hispanic	All	2014	317.743	na	na
Diagnosed PLWHA	HET	White	Male	2014	512.053	na	na
Diagnosed PLWHA	HET	Black	Male	2014	1154.4	na	na
Diagnosed PLWHA	HET	Hispanic	Male	2014	1767.97	na	na
Diagnosed PLWHA	HET	White	Female	2014	345.595	na	na
Diagnosed PLWHA	HET	Black	Female	2014	4193.66	na	na
Diagnosed PLWHA	HET	Hispanic	Female	2014	1379.89	na	na
New diagnosis	All	All	All	2014	1144.33	na	na
New diagnosis	MSM	White	All	2014	87.6874	na	na
New diagnosis	MSM	Black	All	2014	263.721	na	na
New diagnosis	MSM	Hispanic	All	2014	435.14	na	na
New diagnosis	PWID	White	Male	2014	1.28323	na	na
New diagnosis	PWID	Black	Male	2014	3.85934	na	na
New diagnosis	PWID	Hispanic	Male	2014	6.36791	na	na
New diagnosis	PWID	White	Female	2014	1.71097	na	na
New diagnosis	PWID	Black	Female	2014	5.14578	na	na
New diagnosis	PWID	Hispanic	Female	2014	8.49055	na	na
New diagnosis	MWID	White	All	2014	1.17629	na	na
New diagnosis	MWID	Black	All	2014	3.53773	na	na
New diagnosis	MWID	Hispanic	All	2014	5.83725	na	na
New diagnosis	HET	White	Male	2014	16.0404	na	na
New diagnosis	HET	Black	Male	2014	48.2417	na	na
New diagnosis	HET	Hispanic	Male	2014	79.5989	na	na
New diagnosis	HET	White	Female	2014	19.6762	na	na
New diagnosis	HET	Black	Female	2014	59.1765	na	na
New diagnosis	HET	Hispanic	Female	2014	97.6413	na	na
All-cause death among PLWHA	All	All	All	2014	375.46	na	na
All-cause death among PLWHA	All	White	Male	2014	25.9395	na	na
All-cause death among PLWHA	All	White	Female	2014	19.4546	na	na
All-cause death among PLWHA	All	Black	Male	2014	123.567	na	na
All-cause death among PLWHA	All	Black	Female	2014	94.7912	na	na
All-cause death among PLWHA	All	Hispanic	Male	2014	96.6705	na	na
All-cause death among PLWHA	All	Hispanic	Female	2014	15.0376	na	na
Diagnosed PLWHA	All	All	All	2015	24149.6	na	na
Diagnosed PLWHA	MSM	White	All	2015	1875.93	na	na
Diagnosed PLWHA	MSM	Black	All	2015	4229.18	na	na
Diagnosed PLWHA	MSM	Hispanic	All	2015	6477.02	na	na
Diagnosed PLWHA	PWID	White	Male	2015	120.494	na	na
Diagnosed PLWHA	PWID	Black	Male	2015	271.647	na	na
Diagnosed PLWHA	PWID	Hispanic	Male	2015	416.029	na	na
Diagnosed PLWHA	PWID	White	Female	2015	39.3558	na	na
Diagnosed PLWHA	PWID	Black	Female	2015	477.568	na	na
Diagnosed PLWHA	PWID	Hispanic	Female	2015	157.139	na	na
Diagnosed PLWHA	MWID	White	All	2015	93.084	na	na
Diagnosed PLWHA	MWID	Black	All	2015	209.853	na	na
Diagnosed PLWHA	MWID	Hispanic	All	2015	321.391	na	na
Diagnosed PLWHA	HET	White	Male	2015	517.932	na	na
Diagnosed PLWHA	HET	Black	Male	2015	1167.65	na	na
Diagnosed PLWHA	HET	Hispanic	Male	2015	1788.27	na	na
Diagnosed PLWHA	HET	White	Female	2015	349.563	na	na
Diagnosed PLWHA	HET	Black	Female	2015	4241.81	na	na
Diagnosed PLWHA	HET	Hispanic	Female	2015	1395.73	na	na
New diagnosis	All	All	All	2015	1314.36	na	na
New diagnosis	MSM	White	All	2015	90.9276	na	na
New diagnosis	MSM	Black	All	2015	283.402	na	na
New diagnosis	MSM	Hispanic	All	2015	533.619	na	na
New diagnosis	PWID	White	Male	2015	1.05842	na	na
New diagnosis	PWID	Black	Male	2015	3.29886	na	na
New diagnosis	PWID	Hispanic	Male	2015	6.21144	na	na
New diagnosis	PWID	White	Female	2015	1.4433	na	na
New diagnosis	PWID	Black	Female	2015	4.49845	na	na
New diagnosis	PWID	Hispanic	Female	2015	8.47014	na	na
New diagnosis	MWID	White	All	2015	1.15464	na	na
New diagnosis	MWID	Black	All	2015	3.59876	na	na
New diagnosis	MWID	Hispanic	All	2015	6.77611	na	na
New diagnosis	HET	White	Male	2015	14.1443	na	na
New diagnosis	HET	Black	Male	2015	44.0848	na	na
New diagnosis	HET	Hispanic	Male	2015	83.0074	na	na
New diagnosis	HET	White	Female	2015	22.9003	na	na
New diagnosis	HET	Black	Female	2015	71.3753	na	na
New diagnosis	HET	Hispanic	Female	2015	134.393	na	na
All-cause death among PLWHA	All	All	All	2015	352.352	na	na
All-cause death among PLWHA	All	White	Male	2015	27.1505	na	na
All-cause death among PLWHA	All	White	Female	2015	20.3629	na	na
All-cause death among PLWHA	All	Black	Male	2015	104.428	na	na
All-cause death among PLWHA	All	Black	Female	2015	80.1092	na	na
All-cause death among PLWHA	All	Hispanic	Male	2015	104.107	na	na
All-cause death among PLWHA	All	Hispanic	Female	2015	16.1944	na	na
Incidence	All	All	All	2012	1214.4	1087.9	1340.9
Incidence	All	All	Male	2012	954.539	855.108	1053.97
Incidence	All	All	Female	2012	259.858	232.79	286.927
Incidence	All	White	All	2012	168.753	151.174	186.331
Incidence	All	Black	All	2012	466.917	418.28	515.554
Incidence	All	Hispanic	All	2012	578.728	518.444	639.012
Incidence	MSM	All	All	2012	728.846	652.924	804.767
Incidence	All	All	All	2013	1170.14	1045.66	1319.52
Incidence	All	All	Male	2013	904.009	807.838	1019.41
Incidence	All	All	Female	2013	266.129	237.817	300.103
Incidence	All	White	All	2013	114.943	102.715	129.616
Incidence	All	Black	All	2013	426.634	381.248	481.098
Incidence	All	Hispanic	All	2013	628.561	561.693	708.803
Incidence	MSM	All	All	2013	740.397	661.631	834.916
Incidence	All	All	All	2014	1207.74	1031.61	1383.87
Incidence	All	All	Male	2014	1005.27	858.667	1151.87
Incidence	All	All	Female	2014	202.471	172.944	231.998
Incidence	All	White	All	2014	134.643	115.008	154.279
Incidence	All	Black	All	2014	404.942	345.888	463.996
Incidence	All	Hispanic	All	2014	668.154	570.715	765.594
Incidence	MSM	All	All	2014	830.131	709.07	951.192
Incidence	All	All	All	2015	1434.77	1209.71	1687.97
Incidence	All	All	Male	2015	1169.42	985.984	1375.79
Incidence	All	All	Female	2015	265.349	223.726	312.175
Incidence	All	White	All	2015	143.687	121.148	169.043
Incidence	All	Black	All	2015	447.842	377.592	526.873
Incidence	All	Hispanic	All	2015	843.243	710.97	992.051
Incidence	MSM	All	All	2015	991.125	835.655	1166.03

## Sheet: New York City
Supplement Table E6 - Calibration and validation targets for New York City
Parameter	Risk	Ethnicity	Gender	Year	Pt. Estimate	Lower	Upper
Diagnosed PLWHA	All	All	All	2011	108804	na	na
Diagnosed PLWHA	MSM	White	All	2011	16013.4	na	na
Diagnosed PLWHA	MSM	Black	All	2011	11846	na	na
Diagnosed PLWHA	MSM	Hispanic	All	2011	11199.1	na	na
Diagnosed PLWHA	PWID	White	Male	2011	1313.02	na	na
Diagnosed PLWHA	PWID	Black	Male	2011	4508.32	na	na
Diagnosed PLWHA	PWID	Hispanic	Male	2011	5217.16	na	na
Diagnosed PLWHA	PWID	White	Female	2011	661.041	na	na
Diagnosed PLWHA	PWID	Black	Female	2011	2728.47	na	na
Diagnosed PLWHA	PWID	Hispanic	Female	2011	2294.98	na	na
Diagnosed PLWHA	MWID	White	All	2011	590.11	na	na
Diagnosed PLWHA	MWID	Black	All	2011	932.206	na	na
Diagnosed PLWHA	MWID	Hispanic	All	2011	1034.54	na	na
Diagnosed PLWHA	HET	White	Male	2011	3843.66	na	na
Diagnosed PLWHA	HET	Black	Male	2011	12874.7	na	na
Diagnosed PLWHA	HET	Hispanic	Male	2011	7741.51	na	na
Diagnosed PLWHA	HET	White	Female	2011	2156.19	na	na
Diagnosed PLWHA	HET	Black	Female	2011	15737.2	na	na
Diagnosed PLWHA	HET	Hispanic	Female	2011	8112.69	na	na
Diagnosed PLWHA	All	All	All	2012	109638	na	na
Diagnosed PLWHA	MSM	White	All	2012	16346.9	na	na
Diagnosed PLWHA	MSM	Black	All	2012	12232.6	na	na
Diagnosed PLWHA	MSM	Hispanic	All	2012	11694.9	na	na
Diagnosed PLWHA	PWID	White	Male	2012	1274.23	na	na
Diagnosed PLWHA	PWID	Black	Male	2012	4342.07	na	na
Diagnosed PLWHA	PWID	Hispanic	Male	2012	5038.31	na	na
Diagnosed PLWHA	PWID	White	Female	2012	638.779	na	na
Diagnosed PLWHA	PWID	Black	Female	2012	2629.27	na	na
Diagnosed PLWHA	PWID	Hispanic	Female	2012	2217.27	na	na
Diagnosed PLWHA	MWID	White	All	2012	591.177	na	na
Diagnosed PLWHA	MWID	Black	All	2012	908.048	na	na
Diagnosed PLWHA	MWID	Hispanic	All	2012	1028.94	na	na
Diagnosed PLWHA	HET	White	Male	2012	3861.67	na	na
Diagnosed PLWHA	HET	Black	Male	2012	12874.6	na	na
Diagnosed PLWHA	HET	Hispanic	Male	2012	7792.81	na	na
Diagnosed PLWHA	HET	White	Female	2012	2178.04	na	na
Diagnosed PLWHA	HET	Black	Female	2012	15838	na	na
Diagnosed PLWHA	HET	Hispanic	Female	2012	8150	na	na
New diagnosis	All	All	All	2012	3025.17	na	na
New diagnosis	MSM	White	All	2012	533.569	na	na
New diagnosis	MSM	Black	All	2012	546.933	na	na
New diagnosis	MSM	Hispanic	All	2012	585.852	na	na
New diagnosis	PWID	White	Male	2012	11.7916	na	na
New diagnosis	PWID	Black	Male	2012	24.4167	na	na
New diagnosis	PWID	Hispanic	Male	2012	22.6845	na	na
New diagnosis	PWID	White	Female	2012	1.91484	na	na
New diagnosis	PWID	Black	Female	2012	11.6211	na	na
New diagnosis	PWID	Hispanic	Female	2012	10.6179	na	na
New diagnosis	MWID	White	All	2012	16.7047	na	na
New diagnosis	MWID	Black	All	2012	14.65	na	na
New diagnosis	MWID	Hispanic	All	2012	27.6159	na	na
New diagnosis	HET	White	Male	2012	100.228	na	na
New diagnosis	HET	Black	Male	2012	311.557	na	na
New diagnosis	HET	Hispanic	Male	2012	186.407	na	na
New diagnosis	HET	White	Female	2012	53.6155	na	na
New diagnosis	HET	Black	Female	2012	392.211	na	na
New diagnosis	HET	Hispanic	Female	2012	172.782	na	na
All-cause death among PLWHA	All	All	All	2012	1604.61	na	na
All-cause death among PLWHA	MSM	White	All	2012	127.044	na	na
All-cause death among PLWHA	MSM	Black	All	2012	114.983	na	na
All-cause death among PLWHA	MSM	Hispanic	All	2012	60.8245	na	na
All-cause death among PLWHA	PWID	White	Male	2012	38.1963	na	na
All-cause death among PLWHA	PWID	Black	Male	2012	144.762	na	na
All-cause death among PLWHA	PWID	Hispanic	Male	2012	160.2	na	na
All-cause death among PLWHA	PWID	White	Female	2012	19.1728	na	na
All-cause death among PLWHA	PWID	Black	Female	2012	83.6304	na	na
All-cause death among PLWHA	PWID	Hispanic	Female	2012	67.4252	na	na
All-cause death among PLWHA	MWID	White	All	2012	10.7946	na	na
All-cause death among PLWHA	MWID	Black	All	2012	28.9524	na	na
All-cause death among PLWHA	MWID	Hispanic	All	2012	27.4139	na	na
All-cause death among PLWHA	HET	White	Male	2012	56.4641	na	na
All-cause death among PLWHA	HET	Black	Male	2012	235.756	na	na
All-cause death among PLWHA	HET	Hispanic	Male	2012	102.802	na	na
All-cause death among PLWHA	HET	White	Female	2012	21.6736	na	na
All-cause death among PLWHA	HET	Black	Female	2012	210.818	na	na
All-cause death among PLWHA	HET	Hispanic	Female	2012	93.6948	na	na
Diagnosed PLWHA	All	All	All	2013	110074	na	na
Diagnosed PLWHA	MSM	White	All	2013	16590.6	na	na
Diagnosed PLWHA	MSM	Black	All	2013	12590.2	na	na
Diagnosed PLWHA	MSM	Hispanic	All	2013	12144.2	na	na
Diagnosed PLWHA	PWID	White	Male	2013	1234.36	na	na
Diagnosed PLWHA	PWID	Black	Male	2013	4174.26	na	na
Diagnosed PLWHA	PWID	Hispanic	Male	2013	4858.23	na	na
Diagnosed PLWHA	PWID	White	Female	2013	621.757	na	na
Diagnosed PLWHA	PWID	Black	Female	2013	2541.98	na	na
Diagnosed PLWHA	PWID	Hispanic	Female	2013	2150.58	na	na
Diagnosed PLWHA	MWID	White	All	2013	595.547	na	na
Diagnosed PLWHA	MWID	Black	All	2013	888.612	na	na
Diagnosed PLWHA	MWID	Hispanic	All	2013	1013.18	na	na
Diagnosed PLWHA	HET	White	Male	2013	3856.79	na	na
Diagnosed PLWHA	HET	Black	Male	2013	12819.3	na	na
Diagnosed PLWHA	HET	Hispanic	Male	2013	7792.06	na	na
Diagnosed PLWHA	HET	White	Female	2013	2171.97	na	na
Diagnosed PLWHA	HET	Black	Female	2013	15864.2	na	na
Diagnosed PLWHA	HET	Hispanic	Female	2013	8166.07	na	na
New diagnosis	All	All	All	2013	2744.02	na	na
New diagnosis	MSM	White	All	2013	476.947	na	na
New diagnosis	MSM	Black	All	2013	542.968	na	na
New diagnosis	MSM	Hispanic	All	2013	585.873	na	na
New diagnosis	PWID	White	Male	2013	7.86717	na	na
New diagnosis	PWID	Black	Male	2013	5.85937	na	na
New diagnosis	PWID	Hispanic	Male	2013	15.7811	na	na
New diagnosis	PWID	White	Female	2013	0.943226	na	na
New diagnosis	PWID	Black	Female	2013	10.6613	na	na
New diagnosis	PWID	Hispanic	Female	2013	14.2588	na	na
New diagnosis	MWID	White	All	2013	21.6347	na	na
New diagnosis	MWID	Black	All	2013	10.7422	na	na
New diagnosis	MWID	Hispanic	All	2013	18.74	na	na
New diagnosis	HET	White	Male	2013	79.6551	na	na
New diagnosis	HET	Black	Male	2013	247.07	na	na
New diagnosis	HET	Hispanic	Male	2013	172.606	na	na
New diagnosis	HET	White	Female	2013	48.1045	na	na
New diagnosis	HET	Black	Female	2013	320.809	na	na
New diagnosis	HET	Hispanic	Female	2013	163.501	na	na
All-cause death among PLWHA	All	All	All	2013	1503.3	na	na
All-cause death among PLWHA	MSM	White	All	2013	115.436	na	na
All-cause death among PLWHA	MSM	Black	All	2013	114.648	na	na
All-cause death among PLWHA	MSM	Hispanic	All	2013	77.9692	na	na
All-cause death among PLWHA	PWID	White	Male	2013	32.7479	na	na
All-cause death among PLWHA	PWID	Black	Male	2013	124.202	na	na
All-cause death among PLWHA	PWID	Hispanic	Male	2013	146.716	na	na
All-cause death among PLWHA	PWID	White	Female	2013	11.648	na	na
All-cause death among PLWHA	PWID	Black	Female	2013	70.3763	na	na
All-cause death among PLWHA	PWID	Hispanic	Female	2013	58.1229	na	na
All-cause death among PLWHA	MWID	White	All	2013	9.82437	na	na
All-cause death among PLWHA	MWID	Black	All	2013	20.7003	na	na
All-cause death among PLWHA	MWID	Hispanic	All	2013	26.8281	na	na
All-cause death among PLWHA	HET	White	Male	2013	53.2153	na	na
All-cause death among PLWHA	HET	Black	Male	2013	197.449	na	na
All-cause death among PLWHA	HET	Hispanic	Male	2013	120.726	na	na
All-cause death among PLWHA	HET	White	Female	2013	37.632	na	na
All-cause death among PLWHA	HET	Black	Female	2013	190.184	na	na
All-cause death among PLWHA	HET	Hispanic	Female	2013	94.8771	na	na
Diagnosed PLWHA	All	All	All	2014	110399	na	na
Diagnosed PLWHA	MSM	White	All	2014	16830.5	na	na
Diagnosed PLWHA	MSM	Black	All	2014	12890.4	na	na
Diagnosed PLWHA	MSM	Hispanic	All	2014	12580.1	na	na
Diagnosed PLWHA	PWID	White	Male	2014	1190.97	na	na
Diagnosed PLWHA	PWID	Black	Male	2014	4014.79	na	na
Diagnosed PLWHA	PWID	Hispanic	Male	2014	4696.27	na	na
Diagnosed PLWHA	PWID	White	Female	2014	602.007	na	na
Diagnosed PLWHA	PWID	Black	Female	2014	2460.21	na	na
Diagnosed PLWHA	PWID	Hispanic	Female	2014	2081.88	na	na
Diagnosed PLWHA	MWID	White	All	2014	595.94	na	na
Diagnosed PLWHA	MWID	Black	All	2014	879.038	na	na
Diagnosed PLWHA	MWID	Hispanic	All	2014	993.138	na	na
Diagnosed PLWHA	HET	White	Male	2014	3849.42	na	na
Diagnosed PLWHA	HET	Black	Male	2014	12785	na	na
Diagnosed PLWHA	HET	Hispanic	Male	2014	7743.5	na	na
Diagnosed PLWHA	HET	White	Female	2014	2170.9	na	na
Diagnosed PLWHA	HET	Black	Female	2014	15881.3	na	na
Diagnosed PLWHA	HET	Hispanic	Female	2014	8154.12	na	na
New diagnosis	All	All	All	2014	2659.79	na	na
New diagnosis	MSM	White	All	2014	489.207	na	na
New diagnosis	MSM	Black	All	2014	504.571	na	na
New diagnosis	MSM	Hispanic	All	2014	576.085	na	na
New diagnosis	PWID	White	Male	2014	6.8764	na	na
New diagnosis	PWID	Black	Male	2014	10.6942	na	na
New diagnosis	PWID	Hispanic	Male	2014	8.90853	na	na
New diagnosis	PWID	White	Female	2014	3.9296	na	na
New diagnosis	PWID	Black	Female	2014	8.62704	na	na
New diagnosis	PWID	Hispanic	Female	2014	11.5081	na	na
New diagnosis	MWID	White	All	2014	13.7528	na	na
New diagnosis	MWID	Black	All	2014	14.583	na	na
New diagnosis	MWID	Hispanic	All	2014	12.8679	na	na
New diagnosis	HET	White	Male	2014	80.5522	na	na
New diagnosis	HET	Black	Male	2014	266.383	na	na
New diagnosis	HET	Hispanic	Male	2014	130.658	na	na
New diagnosis	HET	White	Female	2014	40.2784	na	na
New diagnosis	HET	Black	Female	2014	337.413	na	na
New diagnosis	HET	Hispanic	Female	2014	142.892	na	na
All-cause death among PLWHA	All	All	All	2014	1422.56	na	na
All-cause death among PLWHA	MSM	White	All	2014	105.747	na	na
All-cause death among PLWHA	MSM	Black	All	2014	117.29	na	na
All-cause death among PLWHA	MSM	Hispanic	All	2014	72.7092	na	na
All-cause death among PLWHA	PWID	White	Male	2014	36.0502	na	na
All-cause death among PLWHA	PWID	Black	Male	2014	118.072	na	na
All-cause death among PLWHA	PWID	Hispanic	Male	2014	121.457	na	na
All-cause death among PLWHA	PWID	White	Female	2014	13.9886	na	na
All-cause death among PLWHA	PWID	Black	Female	2014	63.4857	na	na
All-cause death among PLWHA	PWID	Hispanic	Female	2014	58.0674	na	na
All-cause death among PLWHA	MWID	White	All	2014	7.21004	na	na
All-cause death among PLWHA	MWID	Black	All	2014	16.4206	na	na
All-cause death among PLWHA	MWID	Hispanic	All	2014	23.1347	na	na
All-cause death among PLWHA	HET	White	Male	2014	49.6692	na	na
All-cause death among PLWHA	HET	Black	Male	2014	184.537	na	na
All-cause death among PLWHA	HET	Hispanic	Male	2014	118.979	na	na
All-cause death among PLWHA	HET	White	Female	2014	18.6514	na	na
All-cause death among PLWHA	HET	Black	Female	2014	203.154	na	na
All-cause death among PLWHA	HET	Hispanic	Female	2014	93.9326	na	na
Diagnosed PLWHA	All	All	All	2015	110419	na	na
Diagnosed PLWHA	MSM	White	All	2015	16982.8	na	na
Diagnosed PLWHA	MSM	Black	All	2015	13102.1	na	na
Diagnosed PLWHA	MSM	Hispanic	All	2015	12972.2	na	na
Diagnosed PLWHA	PWID	White	Male	2015	1158.68	na	na
Diagnosed PLWHA	PWID	Black	Male	2015	3841.73	na	na
Diagnosed PLWHA	PWID	Hispanic	Male	2015	4561.9	na	na
Diagnosed PLWHA	PWID	White	Female	2015	578.454	na	na
Diagnosed PLWHA	PWID	Black	Female	2015	2387.5	na	na
Diagnosed PLWHA	PWID	Hispanic	Female	2015	2014.11	na	na
Diagnosed PLWHA	MWID	White	All	2015	589.298	na	na
Diagnosed PLWHA	MWID	Black	All	2015	857.959	na	na
Diagnosed PLWHA	MWID	Hispanic	All	2015	967.872	na	na
Diagnosed PLWHA	HET	White	Male	2015	3837.22	na	na
Diagnosed PLWHA	HET	Black	Male	2015	12730.3	na	na
Diagnosed PLWHA	HET	Hispanic	Male	2015	7722.69	na	na
Diagnosed PLWHA	HET	White	Female	2015	2162.16	na	na
Diagnosed PLWHA	HET	Black	Female	2015	15835.4	na	na
Diagnosed PLWHA	HET	Hispanic	Female	2015	8116.67	na	na
New diagnosis	All	All	All	2015	2407.23	na	na
New diagnosis	MSM	White	All	2015	394.736	na	na
New diagnosis	MSM	Black	All	2015	432.303	na	na
New diagnosis	MSM	Hispanic	All	2015	581.791	na	na
New diagnosis	PWID	White	Male	2015	5.90627	na	na
New diagnosis	PWID	Black	Male	2015	4.84644	na	na
New diagnosis	PWID	Hispanic	Male	2015	15.7774	na	na
New diagnosis	PWID	White	Female	2015	2.79	na	na
New diagnosis	PWID	Black	Female	2015	6.67634	na	na
New diagnosis	PWID	Hispanic	Female	2015	5.74154	na	na
New diagnosis	MWID	White	All	2015	10.8282	na	na
New diagnosis	MWID	Black	All	2015	8.7236	na	na
New diagnosis	MWID	Hispanic	All	2015	11.833	na	na
New diagnosis	HET	White	Male	2015	69.8909	na	na
New diagnosis	HET	Black	Male	2015	275.278	na	na
New diagnosis	HET	Hispanic	Male	2015	138.052	na	na
New diagnosis	HET	White	Female	2015	36.27	na	na
New diagnosis	HET	Black	Female	2015	274.684	na	na
New diagnosis	HET	Hispanic	Female	2015	131.098	na	na
All-cause death among PLWHA	All	All	All	2015	1328.9	na	na
All-cause death among PLWHA	MSM	White	All	2015	93.8542	na	na
All-cause death among PLWHA	MSM	Black	All	2015	111.302	na	na
All-cause death among PLWHA	MSM	Hispanic	All	2015	76.5332	na	na
All-cause death among PLWHA	PWID	White	Male	2015	24.0267	na	na
All-cause death among PLWHA	PWID	Black	Male	2015	121.281	na	na
All-cause death among PLWHA	PWID	Hispanic	Male	2015	100.144	na	na
All-cause death among PLWHA	PWID	White	Female	2015	17.0688	na	na
All-cause death among PLWHA	PWID	Black	Female	2015	49.4163	na	na
All-cause death among PLWHA	PWID	Hispanic	Female	2015	48.6638	na	na
All-cause death among PLWHA	MWID	White	All	2015	9.76083	na	na
All-cause death among PLWHA	MWID	Black	All	2015	19.9577	na	na
All-cause death among PLWHA	MWID	Hispanic	All	2015	25.2397	na	na
All-cause death among PLWHA	HET	White	Male	2015	49.555	na	na
All-cause death among PLWHA	HET	Black	Male	2015	195.739	na	na
All-cause death among PLWHA	HET	Hispanic	Male	2015	92.0027	na	na
All-cause death among PLWHA	HET	White	Female	2015	22.7584	na	na
All-cause death among PLWHA	HET	Black	Female	2015	183.664	na	na
All-cause death among PLWHA	HET	Hispanic	Female	2015	87.9363	na	na
Incidence	All	All	All	2012	2101	1700	2500
Incidence	MSM	All	All	2012	1527	1200	1750
Incidence	All	All	All	2013	1883	1600	2250
Incidence	MSM	All	All	2013	1432	1150	1650
Incidence	All	All	All	2013	1775	1500	2100
Incidence	MSM	All	All	2014	1387	1150	1625
Incidence	All	All	All	2015	1696	1400	2100
Incidence	MSM	All	All	2015	1288	950	1625

## Sheet: Seattle
Supplement Table E7 - Calibration and validation targets for Seattle
Parameter	Risk	Ethnicity	Gender	Year	Pt. Estimate	Lower	Upper
Diagnosed PLWHA	All	All	All	2011	6610.67	na	na
Diagnosed PLWHA	MSM	White	All	2011	3729.29	na	na
Diagnosed PLWHA	MSM	Black	All	2011	381.273	na	na
Diagnosed PLWHA	MSM	Hispanic	All	2011	459.856	na	na
Diagnosed PLWHA	PWID	White	Male	2011	119.33	na	na
Diagnosed PLWHA	PWID	Black	Male	2011	58.2096	na	na
Diagnosed PLWHA	PWID	Hispanic	Male	2011	32.0153	na	na
Diagnosed PLWHA	PWID	White	Female	2011	75.6724	na	na
Diagnosed PLWHA	PWID	Black	Female	2011	32.0153	na	na
Diagnosed PLWHA	PWID	Hispanic	Female	2011	2.91048	na	na
Diagnosed PLWHA	MWID	White	All	2011	469.557	na	na
Diagnosed PLWHA	MWID	Black	All	2011	39.7765	na	na
Diagnosed PLWHA	MWID	Hispanic	All	2011	45.5975	na	na
Diagnosed PLWHA	HET	White	Male	2011	214.405	na	na
Diagnosed PLWHA	HET	Black	Male	2011	279.406	na	na
Diagnosed PLWHA	HET	Hispanic	Male	2011	95.0756	na	na
Diagnosed PLWHA	HET	White	Female	2011	217.316	na	na
Diagnosed PLWHA	HET	Black	Female	2011	311.421	na	na
Diagnosed PLWHA	HET	Hispanic	Female	2011	47.5378	na	na
Diagnosed PLWHA	All	All	All	2012	6762.67	na	na
Diagnosed PLWHA	MSM	White	All	2012	3783.31	na	na
Diagnosed PLWHA	MSM	Black	All	2012	387.982	na	na
Diagnosed PLWHA	MSM	Hispanic	All	2012	494.147	na	na
Diagnosed PLWHA	PWID	White	Male	2012	114.85	na	na
Diagnosed PLWHA	PWID	Black	Male	2012	55.9775	na	na
Diagnosed PLWHA	PWID	Hispanic	Male	2012	31.8493	na	na
Diagnosed PLWHA	PWID	White	Female	2012	74.315	na	na
Diagnosed PLWHA	PWID	Black	Female	2012	31.8493	na	na
Diagnosed PLWHA	PWID	Hispanic	Female	2012	2.89539	na	na
Diagnosed PLWHA	MWID	White	All	2012	490.286	na	na
Diagnosed PLWHA	MWID	Black	All	2012	40.5355	na	na
Diagnosed PLWHA	MWID	Hispanic	All	2012	48.2565	na	na
Diagnosed PLWHA	HET	White	Male	2012	219.085	na	na
Diagnosed PLWHA	HET	Black	Male	2012	290.504	na	na
Diagnosed PLWHA	HET	Hispanic	Male	2012	95.5479	na	na
Diagnosed PLWHA	HET	White	Female	2012	221.015	na	na
Diagnosed PLWHA	HET	Black	Female	2012	331.04	na	na
Diagnosed PLWHA	HET	Hispanic	Female	2012	49.2216	na	na
New diagnosis	All	All	All	2012	253	na	na
New diagnosis	MSM	White	All	2012	119.294	na	na
New diagnosis	MSM	Black	All	2012	19.087	na	na
New diagnosis	MSM	Hispanic	All	2012	25.0959	na	na
New diagnosis	PWID	White	Male	2012	3.34609	na	na
New diagnosis	PWID	Black	Male	2012	1.51444	na	na
New diagnosis	PWID	Hispanic	Male	2012	0.00485527	na	na
New diagnosis	PWID	White	Female	2012	4.01531	na	na
New diagnosis	PWID	Black	Female	2012	1.81733	na	na
New diagnosis	PWID	Hispanic	Female	2012	0.00582632	na	na
New diagnosis	MWID	White	All	2012	19.1722	na	na
New diagnosis	MWID	Black	All	2012	3.06756	na	na
New diagnosis	MWID	Hispanic	All	2012	4.03327	na	na
New diagnosis	HET	White	Male	2012	14.0536	na	na
New diagnosis	HET	Black	Male	2012	6.36065	na	na
New diagnosis	HET	Hispanic	Male	2012	0.0203921	na	na
New diagnosis	HET	White	Female	2012	22.0842	na	na
New diagnosis	HET	Black	Female	2012	9.9953	na	na
New diagnosis	HET	Hispanic	Female	2012	0.0320448	na	na
All-cause death among PLWHA	All	All	All	2012	65.9364	na	na
All-cause death among PLWHA	MSM	White	All	2012	28.3324	na	na
All-cause death among PLWHA	MSM	Black	All	2012	8.22554	na	na
All-cause death among PLWHA	MSM	Hispanic	All	2012	2.74185	na	na
All-cause death among PLWHA	PWID	White	Male	2012	4.09916	na	na
All-cause death among PLWHA	PWID	Black	Male	2012	1.19008	na	na
All-cause death among PLWHA	PWID	Hispanic	Male	2012	0.396693	na	na
All-cause death among PLWHA	PWID	White	Female	2012	1.56733	na	na
All-cause death among PLWHA	PWID	Black	Female	2012	0.45503	na	na
All-cause death among PLWHA	PWID	Hispanic	Female	2012	0.151677	na	na
All-cause death among PLWHA	MWID	White	All	2012	4.40727	na	na
All-cause death among PLWHA	MWID	Black	All	2012	1.27953	na	na
All-cause death among PLWHA	MWID	Hispanic	All	2012	0.42651	na	na
All-cause death among PLWHA	HET	White	Male	2012	6.6042	na	na
All-cause death among PLWHA	HET	Black	Male	2012	1.91735	na	na
All-cause death among PLWHA	HET	Hispanic	Male	2012	0.639116	na	na
All-cause death among PLWHA	HET	White	Female	2012	2.52514	na	na
All-cause death among PLWHA	HET	Black	Female	2012	0.733104	na	na
All-cause death among PLWHA	HET	Hispanic	Female	2012	0.244368	na	na
Diagnosed PLWHA	All	All	All	2013	6781.41	na	na
Diagnosed PLWHA	MSM	White	All	2013	3751.97	na	na
Diagnosed PLWHA	MSM	Black	All	2013	390.373	na	na
Diagnosed PLWHA	MSM	Hispanic	All	2013	511.589	na	na
Diagnosed PLWHA	PWID	White	Male	2013	119.307	na	na
Diagnosed PLWHA	PWID	Black	Male	2013	48.6773	na	na
Diagnosed PLWHA	PWID	Hispanic	Male	2013	30.5426	na	na
Diagnosed PLWHA	PWID	White	Female	2013	66.812	na	na
Diagnosed PLWHA	PWID	Black	Female	2013	30.5426	na	na
Diagnosed PLWHA	PWID	Hispanic	Female	2013	4.77228	na	na
Diagnosed PLWHA	MWID	White	All	2013	504.908	na	na
Diagnosed PLWHA	MWID	Black	All	2013	41.0416	na	na
Diagnosed PLWHA	MWID	Hispanic	All	2013	52.4951	na	na
Diagnosed PLWHA	HET	White	Male	2013	214.753	na	na
Diagnosed PLWHA	HET	Black	Male	2013	287.291	na	na
Diagnosed PLWHA	HET	Hispanic	Male	2013	99.2635	na	na
Diagnosed PLWHA	HET	White	Female	2013	218.571	na	na
Diagnosed PLWHA	HET	Black	Female	2013	354.103	na	na
Diagnosed PLWHA	HET	Hispanic	Female	2013	54.404	na	na
New diagnosis	All	All	All	2013	211.333	na	na
New diagnosis	MSM	White	All	2013	107.095	na	na
New diagnosis	MSM	Black	All	2013	17.1351	na	na
New diagnosis	MSM	Hispanic	All	2013	22.5295	na	na
New diagnosis	PWID	White	Male	2013	1.32593	na	na
New diagnosis	PWID	Black	Male	2013	1.04838	na	na
New diagnosis	PWID	Hispanic	Male	2013	0.560875	na	na
New diagnosis	PWID	White	Female	2013	0.441978	na	na
New diagnosis	PWID	Black	Female	2013	0.349459	na	na
New diagnosis	PWID	Hispanic	Female	2013	0.186958	na	na
New diagnosis	MWID	White	All	2013	12.1374	na	na
New diagnosis	MWID	Black	All	2013	1.94198	na	na
New diagnosis	MWID	Hispanic	All	2013	2.55335	na	na
New diagnosis	HET	White	Male	2013	8.39758	na	na
New diagnosis	HET	Black	Male	2013	6.63972	na	na
New diagnosis	HET	Hispanic	Male	2013	3.55221	na	na
New diagnosis	HET	White	Female	2013	11.4914	na	na
New diagnosis	HET	Black	Female	2013	9.08594	na	na
New diagnosis	HET	Hispanic	Female	2013	4.86091	na	na
All-cause death among PLWHA	All	All	All	2013	66.8586	na	na
All-cause death among PLWHA	MSM	White	All	2013	28.7287	na	na
All-cause death among PLWHA	MSM	Black	All	2013	8.34059	na	na
All-cause death among PLWHA	MSM	Hispanic	All	2013	2.7802	na	na
All-cause death among PLWHA	PWID	White	Male	2013	4.15649	na	na
All-cause death among PLWHA	PWID	Black	Male	2013	1.20672	na	na
All-cause death among PLWHA	PWID	Hispanic	Male	2013	0.402241	na	na
All-cause death among PLWHA	PWID	White	Female	2013	1.58925	na	na
All-cause death among PLWHA	PWID	Black	Female	2013	0.461394	na	na
All-cause death among PLWHA	PWID	Hispanic	Female	2013	0.153798	na	na
All-cause death among PLWHA	MWID	White	All	2013	4.46891	na	na
All-cause death among PLWHA	MWID	Black	All	2013	1.29742	na	na
All-cause death among PLWHA	MWID	Hispanic	All	2013	0.432475	na	na
All-cause death among PLWHA	HET	White	Male	2013	6.69657	na	na
All-cause death among PLWHA	HET	Black	Male	2013	1.94417	na	na
All-cause death among PLWHA	HET	Hispanic	Male	2013	0.648055	na	na
All-cause death among PLWHA	HET	White	Female	2013	2.56045	na	na
All-cause death among PLWHA	HET	Black	Female	2013	0.743357	na	na
All-cause death among PLWHA	HET	Hispanic	Female	2013	0.247786	na	na
Diagnosed PLWHA	All	All	All	2014	6416.96	na	na
Diagnosed PLWHA	MSM	White	All	2014	3332.5	na	na
Diagnosed PLWHA	MSM	Black	All	2014	410.882	na	na
Diagnosed PLWHA	MSM	Hispanic	All	2014	545.319	na	na
Diagnosed PLWHA	PWID	White	Male	2014	97.5136	na	na
Diagnosed PLWHA	PWID	Black	Male	2014	59.6442	na	na
Diagnosed PLWHA	PWID	Hispanic	Male	2014	29.3487	na	na
Diagnosed PLWHA	PWID	White	Female	2014	63.4311	na	na
Diagnosed PLWHA	PWID	Black	Female	2014	25.5618	na	na
Diagnosed PLWHA	PWID	Hispanic	Female	2014	2.8402	na	na
Diagnosed PLWHA	MWID	White	All	2014	433.604	na	na
Diagnosed PLWHA	MWID	Black	All	2014	58.6975	na	na
Diagnosed PLWHA	MWID	Hispanic	All	2014	57.7507	na	na
Diagnosed PLWHA	HET	White	Male	2014	241.417	na	na
Diagnosed PLWHA	HET	Black	Male	2014	301.061	na	na
Diagnosed PLWHA	HET	Hispanic	Male	2014	107.928	na	na
Diagnosed PLWHA	HET	White	Female	2014	207.335	na	na
Diagnosed PLWHA	HET	Black	Female	2014	379.64	na	na
Diagnosed PLWHA	HET	Hispanic	Female	2014	62.4844	na	na
New diagnosis	All	All	All	2014	214.667	na	na
New diagnosis	MSM	White	All	2014	110.077	na	na
New diagnosis	MSM	Black	All	2014	17.6124	na	na
New diagnosis	MSM	Hispanic	All	2014	23.157	na	na
New diagnosis	PWID	White	Male	2014	1.36264	na	na
New diagnosis	PWID	Black	Male	2014	1.44568	na	na
New diagnosis	PWID	Hispanic	Male	2014	0.0925779	na	na
New diagnosis	PWID	White	Female	2014	2.27107	na	na
New diagnosis	PWID	Black	Female	2014	2.40947	na	na
New diagnosis	PWID	Hispanic	Female	2014	0.154297	na	na
New diagnosis	MWID	White	All	2014	11.29	na	na
New diagnosis	MWID	Black	All	2014	1.8064	na	na
New diagnosis	MWID	Hispanic	All	2014	2.37508	na	na
New diagnosis	HET	White	Male	2014	9.99269	na	na
New diagnosis	HET	Black	Male	2014	10.6017	na	na
New diagnosis	HET	Hispanic	Male	2014	0.678905	na	na
New diagnosis	HET	White	Female	2014	9.08426	na	na
New diagnosis	HET	Black	Female	2014	9.63789	na	na
New diagnosis	HET	Hispanic	Female	2014	0.617186	na	na
All-cause death among PLWHA	All	All	All	2014	63.7846	na	na
All-cause death among PLWHA	MSM	White	All	2014	27.4078	na	na
All-cause death among PLWHA	MSM	Black	All	2014	7.95711	na	na
All-cause death among PLWHA	MSM	Hispanic	All	2014	2.65237	na	na
All-cause death among PLWHA	PWID	White	Male	2014	3.96539	na	na
All-cause death among PLWHA	PWID	Black	Male	2014	1.15124	na	na
All-cause death among PLWHA	PWID	Hispanic	Male	2014	0.383747	na	na
All-cause death among PLWHA	PWID	White	Female	2014	1.51618	na	na
All-cause death among PLWHA	PWID	Black	Female	2014	0.440181	na	na
All-cause death among PLWHA	PWID	Hispanic	Female	2014	0.146727	na	na
All-cause death among PLWHA	MWID	White	All	2014	4.26344	na	na
All-cause death among PLWHA	MWID	Black	All	2014	1.23777	na	na
All-cause death among PLWHA	MWID	Hispanic	All	2014	0.412591	na	na
All-cause death among PLWHA	HET	White	Male	2014	6.38868	na	na
All-cause death among PLWHA	HET	Black	Male	2014	1.85478	na	na
All-cause death among PLWHA	HET	Hispanic	Male	2014	0.618259	na	na
All-cause death among PLWHA	HET	White	Female	2014	2.44273	na	na
All-cause death among PLWHA	HET	Black	Female	2014	0.70918	na	na
All-cause death among PLWHA	HET	Hispanic	Female	2014	0.236393	na	na
Diagnosed PLWHA	All	All	All	2015	6492.7	na	na
Diagnosed PLWHA	MSM	White	All	2015	3348.15	na	na
Diagnosed PLWHA	MSM	Black	All	2015	418.519	na	na
Diagnosed PLWHA	MSM	Hispanic	All	2015	591.017	na	na
Diagnosed PLWHA	PWID	White	Male	2015	97.0889	na	na
Diagnosed PLWHA	PWID	Black	Male	2015	54.6714	na	na
Diagnosed PLWHA	PWID	Hispanic	Male	2015	29.2209	na	na
Diagnosed PLWHA	PWID	White	Female	2015	65.0401	na	na
Diagnosed PLWHA	PWID	Black	Female	2015	24.5079	na	na
Diagnosed PLWHA	PWID	Hispanic	Female	2015	3.77044	na	na
Diagnosed PLWHA	MWID	White	All	2015	419.462	na	na
Diagnosed PLWHA	MWID	Black	All	2015	56.5566	na	na
Diagnosed PLWHA	MWID	Hispanic	All	2015	59.3845	na	na
Diagnosed PLWHA	HET	White	Male	2015	243.194	na	na
Diagnosed PLWHA	HET	Black	Male	2015	302.578	na	na
Diagnosed PLWHA	HET	Hispanic	Male	2015	109.343	na	na
Diagnosed PLWHA	HET	White	Female	2015	206.432	na	na
Diagnosed PLWHA	HET	Black	Female	2015	394.954	na	na
Diagnosed PLWHA	HET	Hispanic	Female	2015	68.8106	na	na
New diagnosis	All	All	All	2015	197.667	na	na
New diagnosis	MSM	White	All	2015	103.233	na	na
New diagnosis	MSM	Black	All	2015	16.5173	na	na
New diagnosis	MSM	Hispanic	All	2015	21.7171	na	na
New diagnosis	PWID	White	Male	2015	1.63598	na	na
New diagnosis	PWID	Black	Male	2015	2.86539	na	na
New diagnosis	PWID	Hispanic	Male	2015	1.31236	na	na
New diagnosis	PWID	White	Female	2015	0.545326	na	na
New diagnosis	PWID	Black	Female	2015	0.955131	na	na
New diagnosis	PWID	Hispanic	Female	2015	0.437452	na	na
New diagnosis	MWID	White	All	2015	4.94952	na	na
New diagnosis	MWID	Black	All	2015	0.791924	na	na
New diagnosis	MWID	Hispanic	All	2015	1.04123	na	na
New diagnosis	HET	White	Male	2015	5.72592	na	na
New diagnosis	HET	Black	Male	2015	10.0289	na	na
New diagnosis	HET	Hispanic	Male	2015	4.59324	na	na
New diagnosis	HET	White	Female	2015	5.99858	na	na
New diagnosis	HET	Black	Female	2015	10.5064	na	na
New diagnosis	HET	Hispanic	Female	2015	4.81197	na	na
All-cause death among PLWHA	All	All	All	2015	59.4168	na	na
All-cause death among PLWHA	MSM	White	All	2015	25.531	na	na
All-cause death among PLWHA	MSM	Black	All	2015	7.41223	na	na
All-cause death among PLWHA	MSM	Hispanic	All	2015	2.47074	na	na
All-cause death among PLWHA	PWID	White	Male	2015	3.69385	na	na
All-cause death among PLWHA	PWID	Black	Male	2015	1.07241	na	na
All-cause death among PLWHA	PWID	Hispanic	Male	2015	0.357469	na	na
All-cause death among PLWHA	PWID	White	Female	2015	1.41235	na	na
All-cause death among PLWHA	PWID	Black	Female	2015	0.410038	na	na
All-cause death among PLWHA	PWID	Hispanic	Female	2015	0.136679	na	na
All-cause death among PLWHA	MWID	White	All	2015	3.97149	na	na
All-cause death among PLWHA	MWID	Black	All	2015	1.15301	na	na
All-cause death among PLWHA	MWID	Hispanic	All	2015	0.384338	na	na
All-cause death among PLWHA	HET	White	Male	2015	5.9512	na	na
All-cause death among PLWHA	HET	Black	Male	2015	1.72777	na	na
All-cause death among PLWHA	HET	Hispanic	Male	2015	0.575922	na	na
All-cause death among PLWHA	HET	White	Female	2015	2.27546	na	na
All-cause death among PLWHA	HET	Black	Female	2015	0.660617	na	na
All-cause death among PLWHA	HET	Hispanic	Female	2015	0.220206	na	na
Incidence	All	All	All	2012	245.333	168.667	322
Incidence	All	All	Male	2012	208.485	143.333	273.636
Incidence	All	All	Female	2012	36.8485	25.3333	48.3636
Incidence	All	White	All	2012	176.485	121.333	231.636
Incidence	All	Black	All	2012	40.7273	28	53.4545
Incidence	All	Hispanic	All	2012	28.1212	19.3333	36.9091
Incidence	MSM	All	All	2012	158.061	108.667	207.455
Incidence	All	All	All	2013	233.386	152.415	319.12
Incidence	All	All	Male	2013	204.628	133.634	279.797
Incidence	All	All	Female	2013	28.7585	18.781	39.3228
Incidence	All	White	All	2013	155.959	101.851	213.251
Incidence	All	Black	All	2013	39.8194	26.0045	54.447
Incidence	All	Hispanic	All	2013	37.6072	24.5598	51.4221
Incidence	MSM	All	All	2013	162.596	106.185	222.325
Incidence	All	All	All	2014	205.675	112.632	293.822
Incidence	All	All	Male	2014	182.609	100	260.87
Incidence	All	All	Female	2014	23.0664	12.6316	32.9519
Incidence	All	White	All	2014	138.398	75.7895	197.712
Incidence	All	Black	All	2014	42.2883	23.1579	60.4119
Incidence	All	Hispanic	All	2014	25.9497	14.2105	37.0709
Incidence	MSM	All	All	2014	145.126	79.4737	207.323
Incidence	All	All	All	2015	197	91.9333	297.689
Incidence	All	All	Male	2015	174	81.2	262.933
Incidence	All	All	Female	2015	23	10.7333	34.7556
Incidence	All	White	All	2015	122	56.9333	184.356
Incidence	All	Black	All	2015	42	19.6	63.4667
Incidence	All	Hispanic	All	2015	34	15.8667	51.3778
Incidence	MSM	All	All	2015	141	65.8	213.067

## Sheet: LA - 17 Targets
Parameter	Risk group	Race/Ethnicity	Gender	year	Value (NEW)	Value (OLD)				Note
Diagnosed PLWHA	MSM	White	All	2011	14027.8	14767.7				Targets for model initialization
Diagnosed PLWHA	MSM	Black	All	2011	5716.93	6143.57				Any other/unknown race/ethnicity pooled with "White", all other risk groups pooled with "HET"
Diagnosed PLWHA	MSM	Hispanic	All	2011	13414	13809.4				Removed Age < 13 and assumed 50% of 60+ were 65+
Diagnosed PLWHA	IDU	White	Male	2011	164.063	412.05
Diagnosed PLWHA	IDU	Black	Male	2011	191.544	403.788
Diagnosed PLWHA	IDU	Hispanic	Male	2011	185.759	535.975
Diagnosed PLWHA	IDU	White	Female	2011	591.471	340.793
Diagnosed PLWHA	IDU	Black	Female	2011	690.546	462.653
Diagnosed PLWHA	IDU	Hispanic	Female	2011	669.688	303.616
Diagnosed PLWHA	MSM-IDU	White	All	2011	1298.87	1288.82
Diagnosed PLWHA	MSM-IDU	Black	All	2011	688.925	664.03
Diagnosed PLWHA	MSM-IDU	Hispanic	All	2011	1032.44	910.847
Diagnosed PLWHA	HET	White	Male	2011	482.176	231.326
Diagnosed PLWHA	HET	Black	Male	2011	900.825	321.172
Diagnosed PLWHA	HET	Hispanic	Male	2011	1337.18	656.801
Diagnosed PLWHA	HET	White	Female	2011	398.963	688.815
Diagnosed PLWHA	HET	Black	Female	2011	745.362	1431.33
Diagnosed PLWHA	HET	Hispanic	Female	2011	1106.41	2000.35
Diagnosed PLWHA	MSM	White	All	2012	14311.2	14918.1
Diagnosed PLWHA	MSM	Black	All	2012	5966.07	6343.75
Diagnosed PLWHA	MSM	Hispanic	All	2012	14162.5	14922.3
Diagnosed PLWHA	IDU	All	All	2012	2536.19	2562.04
Diagnosed PLWHA	MSM-IDU	All	All	2012	3046.46	3045.5
Diagnosed PLWHA	HET	White	Male	2012	196.733	148.919				HET includes all non-MSM, PWID, MWID
Diagnosed PLWHA	HET	Black	Male	2012	365.097	338.739				HET includes all non-MSM, PWID, MWID
Diagnosed PLWHA	HET	Hispanic	Male	2012	540.862	644.967				HET includes all non-MSM, PWID, MWID
Diagnosed PLWHA	HET	White	Female	2012	709.253	502.34				HET includes all non-PWID
Diagnosed PLWHA	HET	Black	Female	2012	1316.23	1486.05				HET includes all non-PWID
Diagnosed PLWHA	HET	Hispanic	Female	2012	1949.89	2092.21				HET includes all non-PWID
New diagnosis	All	All	All	2012		2006
New diagnosis	MSM	White	All	2012	537.012	535.353				White includes all remaining MSM diagnosed in 2012
New diagnosis	MSM	Black	All	2012	309.398	320.162				Race ethnicity weights within risk groups calculated from 2013 report, all numbers adjusted according to weights to match most recent number of new diagnoses to account for late reporting (1911 new diag -> 2006 new diag)
New diagnosis	MSM	Hispanic	All	2012	905.53	842.919
New diagnosis	IDU	White	Male	2012	8.64638	7.34799
New diagnosis	IDU	Black	Male	2012	16.3321	14.696
New diagnosis	IDU	Hispanic	Male	2012	13.4499	19.9445
New diagnosis	IDU	White	Female	2012	9.08979	8.3977
New diagnosis	IDU	Black	Female	2012	17.1696	12.5965
New diagnosis	IDU	Hispanic	Female	2012	14.1397	7.34799
New diagnosis	MSM-IDU	White	All	2012	26.6043	23.0937
New diagnosis	MSM-IDU	Black	All	2012	11.8241	13.6463
New diagnosis	MSM-IDU	Hispanic	All	2012	28.5749	25.1931
New diagnosis	HET	White	Male	2012	3.10201	3.14914
New diagnosis	HET	Black	Male	2012	6.29264	3.14914
New diagnosis	HET	Hispanic	Male	2012	7.35618	7.34799
New diagnosis	HET	White	Female	2012	31.385	23.0937
New diagnosis	HET	Black	Female	2012	63.6667	64.0324
New diagnosis	HET	Hispanic	Female	2012	74.4273	74.5296
All-cause death among PLWHA	All	All	All	2012	416	545
All-cause death among PLWHA	All	Black	All	2012	113.138	143.826				Using average black proportion of deaths from 2013, 2014
All-cause death among PLWHA	MSM	All	All	2012	267.18	350.038				Using average MSM proportion of deaths from 2013, 2014
Diagnosed PLWHA	MSM	White	All	2013	14627.4	15320.7
Diagnosed PLWHA	MSM	Black	All	2013	6180.48	6532.94
Diagnosed PLWHA	MSM	Hispanic	All	2013	14787.5	15731.4
Diagnosed PLWHA	IDU	All	All	2013	2546.23	2612.13
Diagnosed PLWHA	MSM-IDU	All	All	2013	3072.81	3086.77
Diagnosed PLWHA	HET	White	Male	2013	199.107	143.546				HET includes all non-MSM, PWID, MWID
Diagnosed PLWHA	HET	Black	Male	2013	366.029	340.53				HET includes all non-MSM, PWID, MWID
Diagnosed PLWHA	HET	Hispanic	Male	2013	537.949	638.101				HET includes all non-MSM, PWID, MWID
Diagnosed PLWHA	HET	White	Female	2013	739.127	523.892				HET includes all non-PWID
Diagnosed PLWHA	HET	Black	Female	2013	1358.78	1517.19				HET includes all non-PWID
Diagnosed PLWHA	HET	Hispanic	Female	2013	1996.98	2165.77				HET includes all non-PWID
New diagnosis	All	All	All	2013	1748	1756
New diagnosis	All	Black	All	2013	377.097	401
New diagnosis	MSM	All	All	2013	1435.72	1442
All-cause death among PLWHA	All	All	All	2013	432.5	534
All-cause death among PLWHA	All	Black	All	2013	126.073	134
All-cause death among PLWHA	MSM	All	All	2013	284.539	328
Diagnosed PLWHA	MSM	All	All	2014	36494.2	38973.2
Diagnosed PLWHA	MSM	White	All	2014	14786.1	15977.3
Diagnosed PLWHA	MSM	Black	All	2014	6316.42	6803.46
Diagnosed PLWHA	MSM	Hispanic	All	2014	15391.8	16192.5
Diagnosed PLWHA	IDU	All	All	2014	2552.03	2533.68
Diagnosed PLWHA	MSM-IDU	All	All	2014	2992.04	3009.45
Diagnosed PLWHA	HET	All	Male	2014	1100.01	913.603
Diagnosed PLWHA	HET	White	Male	2014	196.717	118.494
Diagnosed PLWHA	HET	Black	Male	2014	360.811	275.236
Diagnosed PLWHA	HET	Hispanic	Male	2014	542.486	519.873
Diagnosed PLWHA	HET	All	Female	2014	4171.63	4287.06
Diagnosed PLWHA	HET	White	Female	2014	746.018	530.819
Diagnosed PLWHA	HET	Black	Female	2014	1368.32	1553.68
Diagnosed PLWHA	HET	Hispanic	Female	2014	2057.29	2202.57
New diagnosis	All	All	All	2014	2069	1987
New diagnosis	All	Black	All	2014	392.176	373
New diagnosis	MSM	All	All	2014	1732.85	1673
All-cause death among PLWHA	All	All	All	2014	480.653	549
All-cause death among PLWHA	All	Black	All	2014	133.077	152
All-cause death among PLWHA	MSM	All	All	2014	322.186	368
Diagnosed PLWHA	MSM	All	All	2015	36725.3	38954.9
Diagnosed PLWHA	MSM	White	All	2015	14578.1	15969.8
Diagnosed PLWHA	MSM	Black	All	2015	6421.3	6800.27
Diagnosed PLWHA	MSM	Hispanic	All	2015	15725.9	16184.9
Diagnosed PLWHA	IDU	All	All	2015	2525.18	2731.57
Diagnosed PLWHA	MSM-IDU	All	All	2015	2886.98	3064.32
Diagnosed PLWHA	HET	All	Male	2015	1077.97	949.85
Diagnosed PLWHA	HET	White	Male	2015	195.115	123.195
Diagnosed PLWHA	HET	Black	Male	2015	351.928	286.156
Diagnosed PLWHA	HET	Hispanic	Male	2015	530.925	540.499
Diagnosed PLWHA	HET	All	Female	2015	4209.56	4275.33
Diagnosed PLWHA	HET	White	Female	2015	761.942	529.366
Diagnosed PLWHA	HET	Black	Female	2015	1374.31	1549.43
Diagnosed PLWHA	HET	Hispanic	Female	2015	2073.31	2196.54
New diagnosis	All	All	All	2015	1984
New diagnosis	All	Black	All	2015	444.927
New diagnosis	MSM	All	All	2015	1667.74
All-cause death among PLWHA	All	All	All	2015	473
All-cause death among PLWHA	All	Black	All	2015	140.598
All-cause death among PLWHA	MSM	All	All	2015	313.308
Diagnosed PLWHA	MSM	All	Male	2012						Male	MSM	White
Diagnosed PLWHA	IDU	All	Male	2012								Black
Diagnosed PLWHA	MSM-IDU	All	Male	2012								Hispanic
Diagnosed PLWHA	HET	All	Male	2012							IDU	White
Diagnosed PLWHA	Other	All	Male	2012								Black
Diagnosed PLWHA	Unknown	All	Male	2012								Hispanic
Diagnosed PLWHA	IDU	All	Female	2012							MSM-IDU	White
Diagnosed PLWHA	HET	All	Female	2012								Black
Diagnosed PLWHA	Other	All	Female	2012								Hispanic
Diagnosed PLWHA	Unknown	All	Female	2012							HET	White
												Black
Diagnosed PLWHA	MSM	White	Male	2012								Hispanic
Diagnosed PLWHA	IDU	White	Male	2012						Female	IDU	White
Diagnosed PLWHA	MSM-IDU	White	Male	2012								Black
Diagnosed PLWHA	HET	White	Male	2012								Hispanic
Diagnosed PLWHA	Other	White	Male	2012							HET	White
Diagnosed PLWHA	Unknown	White	Male	2012								Black
Diagnosed PLWHA	IDU	White	Female	2012								Hispanic
Diagnosed PLWHA	HET	White	Female	2012
Diagnosed PLWHA	Other	White	Female	2012
Diagnosed PLWHA	Unknown	White	Female	2012
Diagnosed PLWHA	MSM	Black	Male	2012
Diagnosed PLWHA	IDU	Black	Male	2012
Diagnosed PLWHA	MSM-IDU	Black	Male	2012
Diagnosed PLWHA	HET	Black	Male	2012
Diagnosed PLWHA	Other	Black	Male	2012
Diagnosed PLWHA	Unknown	Black	Male	2012
Diagnosed PLWHA	IDU	Black	Female	2012
Diagnosed PLWHA	HET	Black	Female	2012
Diagnosed PLWHA	Other	Black	Female	2012
Diagnosed PLWHA	Unknown	Black	Female	2012
Diagnosed PLWHA	MSM	Hispanic	Male	2012
Diagnosed PLWHA	IDU	Hispanic	Male	2012
Diagnosed PLWHA	MSM-IDU	Hispanic	Male	2012
Diagnosed PLWHA	HET	Hispanic	Male	2012
Diagnosed PLWHA	Other	Hispanic	Male	2012
Diagnosed PLWHA	Unknown	Hispanic	Male	2012
Diagnosed PLWHA	IDU	Hispanic	Female	2012
Diagnosed PLWHA	HET	Hispanic	Female	2012
Diagnosed PLWHA	Other	Hispanic	Female	2012
Diagnosed PLWHA	Unknown	Hispanic	Female	2012
New diagnosis	MSM	All	Male	2011						Male	White
New diagnosis	IDU	All	Male	2011							Black
New diagnosis	MSM-IDU	All	Male	2011							Hispanic
New diagnosis	HET	All	Male	2011						Female	White
New diagnosis	Other	All	Male	2011							Black
New diagnosis	Unknown	All	Male	2011							Hispanic
New diagnosis	IDU	All	Female	2011
New diagnosis	HET	All	Female	2011
New diagnosis	Other	All	Female	2011
New diagnosis	Unknown	All	Female	2011
New diagnosis	MSM	White	Male	2011
New diagnosis	IDU	White	Male	2011
New diagnosis	MSM-IDU	White	Male	2011
New diagnosis	HET	White	Male	2011
New diagnosis	Other	White	Male	2011
New diagnosis	Unknown	White	Male	2011
New diagnosis	IDU	White	Female	2011
New diagnosis	HET	White	Female	2011
New diagnosis	Other	White	Female	2011
New diagnosis	Unknown	White	Female	2011
New diagnosis	MSM	Black	Male	2011
New diagnosis	IDU	Black	Male	2011
New diagnosis	MSM-IDU	Black	Male	2011
New diagnosis	HET	Black	Male	2011
New diagnosis	Other	Black	Male	2011
New diagnosis	Unknown	Black	Male	2011
New diagnosis	IDU	Black	Female	2011
New diagnosis	HET	Black	Female	2011
New diagnosis	Other	Black	Female	2011
New diagnosis	Unknown	Black	Female	2011
New diagnosis	MSM	Hispanic	Male	2011
New diagnosis	IDU	Hispanic	Male	2011
New diagnosis	MSM-IDU	Hispanic	Male	2011
New diagnosis	HET	Hispanic	Male	2011
New diagnosis	Other	Hispanic	Male	2011
New diagnosis	Unknown	Hispanic	Male	2011
New diagnosis	IDU	Hispanic	Female	2011
New diagnosis	HET	Hispanic	Female	2011
New diagnosis	Other	Hispanic	Female	2011
New diagnosis	Unknown	Hispanic	Female	2011
All-cause death among PLWHA	MSM	All	Male	2011						Male	White
All-cause death among PLWHA	IDU	All	Male	2011							Black
All-cause death among PLWHA	MSM-IDU	All	Male	2011							Hispanic
All-cause death among PLWHA	HET	All	Male	2011						Female	White
All-cause death among PLWHA	Other	All	Male	2011							Black
All-cause death among PLWHA	Unknown	All	Male	2011							Hispanic
All-cause death among PLWHA	IDU	All	Female	2011
All-cause death among PLWHA	HET	All	Female	2011
All-cause death among PLWHA	Other	All	Female	2011
All-cause death among PLWHA	Unknown	All	Female	2011
All-cause death among PLWHA	MSM	White	Male	2011
All-cause death among PLWHA	IDU	White	Male	2011
All-cause death among PLWHA	MSM-IDU	White	Male	2011
All-cause death among PLWHA	HET	White	Male	2011
All-cause death among PLWHA	Other	White	Male	2011
All-cause death among PLWHA	Unknown	White	Male	2011
All-cause death among PLWHA	IDU	White	Female	2011
All-cause death among PLWHA	HET	White	Female	2011
All-cause death among PLWHA	Other	White	Female	2011
All-cause death among PLWHA	Unknown	White	Female	2011
All-cause death among PLWHA	MSM	Black	Male	2011
All-cause death among PLWHA	IDU	Black	Male	2011
All-cause death among PLWHA	MSM-IDU	Black	Male	2011
All-cause death among PLWHA	HET	Black	Male	2011
All-cause death among PLWHA	Other	Black	Male	2011
All-cause death among PLWHA	Unknown	Black	Male	2011
All-cause death among PLWHA	IDU	Black	Female	2011
All-cause death among PLWHA	HET	Black	Female	2011
All-cause death among PLWHA	Other	Black	Female	2011
All-cause death among PLWHA	Unknown	Black	Female	2011
All-cause death among PLWHA	MSM	Hispanic	Male	2011
All-cause death among PLWHA	IDU	Hispanic	Male	2011
All-cause death among PLWHA	MSM-IDU	Hispanic	Male	2011
All-cause death among PLWHA	HET	Hispanic	Male	2011
All-cause death among PLWHA	Other	Hispanic	Male	2011
All-cause death among PLWHA	Unknown	Hispanic	Male	2011
All-cause death among PLWHA	IDU	Hispanic	Female	2011
All-cause death among PLWHA	HET	Hispanic	Female	2011
All-cause death among PLWHA	Other	Hispanic	Female	2011
All-cause death among PLWHA	Unknown	Hispanic	Female	2011
Diagnosed PLWHA	MSM	All	Male	2013						Male	MSM	White
Diagnosed PLWHA	IDU	All	Male	2013								Black
Diagnosed PLWHA	MSM-IDU	All	Male	2013								Hispanic
Diagnosed PLWHA	HET	All	Male	2013							IDU	White
Diagnosed PLWHA	Other	All	Male	2013								Black
Diagnosed PLWHA	Unknown	All	Male	2013								Hispanic
Diagnosed PLWHA	IDU	All	Female	2013							MSM-IDU	White
Diagnosed PLWHA	HET	All	Female	2013								Black
Diagnosed PLWHA	Other	All	Female	2013								Hispanic
Diagnosed PLWHA	Unknown	All	Female	2013							HET	White
												Black
Diagnosed PLWHA	MSM	White	Male	2013								Hispanic
Diagnosed PLWHA	IDU	White	Male	2013						Female	IDU	White
Diagnosed PLWHA	MSM-IDU	White	Male	2013								Black
Diagnosed PLWHA	HET	White	Male	2013								Hispanic
Diagnosed PLWHA	Other	White	Male	2013							HET	White
Diagnosed PLWHA	Unknown	White	Male	2013								Black
Diagnosed PLWHA	IDU	White	Female	2013								Hispanic
Diagnosed PLWHA	HET	White	Female	2013
Diagnosed PLWHA	Other	White	Female	2013
Diagnosed PLWHA	Unknown	White	Female	2013
Diagnosed PLWHA	MSM	Black	Male	2013
Diagnosed PLWHA	IDU	Black	Male	2013
Diagnosed PLWHA	MSM-IDU	Black	Male	2013
Diagnosed PLWHA	HET	Black	Male	2013
Diagnosed PLWHA	Other	Black	Male	2013
Diagnosed PLWHA	Unknown	Black	Male	2013
Diagnosed PLWHA	IDU	Black	Female	2013
Diagnosed PLWHA	HET	Black	Female	2013
Diagnosed PLWHA	Other	Black	Female	2013
Diagnosed PLWHA	Unknown	Black	Female	2013
Diagnosed PLWHA	MSM	Hispanic	Male	2013
Diagnosed PLWHA	IDU	Hispanic	Male	2013
Diagnosed PLWHA	MSM-IDU	Hispanic	Male	2013
Diagnosed PLWHA	HET	Hispanic	Male	2013
Diagnosed PLWHA	Other	Hispanic	Male	2013
Diagnosed PLWHA	Unknown	Hispanic	Male	2013
Diagnosed PLWHA	IDU	Hispanic	Female	2013
Diagnosed PLWHA	HET	Hispanic	Female	2013
Diagnosed PLWHA	Other	Hispanic	Female	2013
Diagnosed PLWHA	Unknown	Hispanic	Female	2013
New diagnosis	MSM	All	Male	2012						Male	White
New diagnosis	IDU	All	Male	2012							Black
New diagnosis	MSM-IDU	All	Male	2012							Hispanic
New diagnosis	HET	All	Male	2012						Female	White
New diagnosis	Other	All	Male	2012							Black
New diagnosis	Unknown	All	Male	2012							Hispanic
New diagnosis	IDU	All	Female	2012
New diagnosis	HET	All	Female	2012
New diagnosis	Other	All	Female	2012
New diagnosis	Unknown	All	Female	2012
New diagnosis	MSM	White	Male	2012
New diagnosis	IDU	White	Male	2012
New diagnosis	MSM-IDU	White	Male	2012
New diagnosis	HET	White	Male	2012
New diagnosis	Other	White	Male	2012
New diagnosis	Unknown	White	Male	2012
New diagnosis	IDU	White	Female	2012
New diagnosis	HET	White	Female	2012
New diagnosis	Other	White	Female	2012
New diagnosis	Unknown	White	Female	2012
New diagnosis	MSM	Black	Male	2012
New diagnosis	IDU	Black	Male	2012
New diagnosis	MSM-IDU	Black	Male	2012
New diagnosis	HET	Black	Male	2012
New diagnosis	Other	Black	Male	2012
New diagnosis	Unknown	Black	Male	2012
New diagnosis	IDU	Black	Female	2012
New diagnosis	HET	Black	Female	2012
New diagnosis	Other	Black	Female	2012
New diagnosis	Unknown	Black	Female	2012
New diagnosis	MSM	Hispanic	Male	2012
New diagnosis	IDU	Hispanic	Male	2012
New diagnosis	MSM-IDU	Hispanic	Male	2012
New diagnosis	HET	Hispanic	Male	2012
New diagnosis	Other	Hispanic	Male	2012
New diagnosis	Unknown	Hispanic	Male	2012
New diagnosis	IDU	Hispanic	Female	2012
New diagnosis	HET	Hispanic	Female	2012
New diagnosis	Other	Hispanic	Female	2012
New diagnosis	Unknown	Hispanic	Female	2012
All-cause death among PLWHA	MSM	All	Male	2013						Male	White
All-cause death among PLWHA	IDU	All	Male	2013							Black
All-cause death among PLWHA	MSM-IDU	All	Male	2013							Hispanic
All-cause death among PLWHA	HET	All	Male	2013						Female	White
All-cause death among PLWHA	Other	All	Male	2013							Black
All-cause death among PLWHA	Unknown	All	Male	2013							Hispanic
All-cause death among PLWHA	IDU	All	Female	2013
All-cause death among PLWHA	HET	All	Female	2013
All-cause death among PLWHA	Other	All	Female	2013
All-cause death among PLWHA	Unknown	All	Female	2013
All-cause death among PLWHA	MSM	White	Male	2013
All-cause death among PLWHA	IDU	White	Male	2013
All-cause death among PLWHA	MSM-IDU	White	Male	2013
All-cause death among PLWHA	HET	White	Male	2013
All-cause death among PLWHA	Other	White	Male	2013
All-cause death among PLWHA	Unknown	White	Male	2013
All-cause death among PLWHA	IDU	White	Female	2013
All-cause death among PLWHA	HET	White	Female	2013
All-cause death among PLWHA	Other	White	Female	2013
All-cause death among PLWHA	Unknown	White	Female	2013
All-cause death among PLWHA	MSM	Black	Male	2013
All-cause death among PLWHA	IDU	Black	Male	2013
All-cause death among PLWHA	MSM-IDU	Black	Male	2013
All-cause death among PLWHA	HET	Black	Male	2013
All-cause death among PLWHA	Other	Black	Male	2013
All-cause death among PLWHA	Unknown	Black	Male	2013
All-cause death among PLWHA	IDU	Black	Female	2013
All-cause death among PLWHA	HET	Black	Female	2013
All-cause death among PLWHA	Other	Black	Female	2013
All-cause death among PLWHA	Unknown	Black	Female	2013
All-cause death among PLWHA	MSM	Hispanic	Male	2013
All-cause death among PLWHA	IDU	Hispanic	Male	2013
All-cause death among PLWHA	MSM-IDU	Hispanic	Male	2013
All-cause death among PLWHA	HET	Hispanic	Male	2013
All-cause death among PLWHA	Other	Hispanic	Male	2013
All-cause death among PLWHA	Unknown	Hispanic	Male	2013
All-cause death among PLWHA	IDU	Hispanic	Female	2013
All-cause death among PLWHA	HET	Hispanic	Female	2013
All-cause death among PLWHA	Other	Hispanic	Female	2013
All-cause death among PLWHA	Unknown	Hispanic	Female	2013
Diagnosed PLWHA	MSM	All	Male	2014						Male	White	0.41
Diagnosed PLWHA	IDU	All	Male	2014							Black	0.18
Diagnosed PLWHA	MSM-IDU	All	Male	2014							Hispanic	0.41
Diagnosed PLWHA	HET	All	Male	2014						Female	White	0.2
Diagnosed PLWHA	Other	All	Male	2014							Black	0.35
Diagnosed PLWHA	Unknown	All	Male	2014							Hispanic	0.45
Diagnosed PLWHA	IDU	All	Female	2014
Diagnosed PLWHA	HET	All	Female	2014
Diagnosed PLWHA	Other	All	Female	2014
Diagnosed PLWHA	Unknown	All	Female	2014
Diagnosed PLWHA	MSM	White	Male	2014
Diagnosed PLWHA	IDU	White	Male	2014
Diagnosed PLWHA	MSM-IDU	White	Male	2014
Diagnosed PLWHA	HET	White	Male	2014
Diagnosed PLWHA	Other	White	Male	2014
Diagnosed PLWHA	Unknown	White	Male	2014
Diagnosed PLWHA	IDU	White	Female	2014
Diagnosed PLWHA	HET	White	Female	2014
Diagnosed PLWHA	Other	White	Female	2014
Diagnosed PLWHA	Unknown	White	Female	2014
Diagnosed PLWHA	MSM	Black	Male	2014
Diagnosed PLWHA	IDU	Black	Male	2014
Diagnosed PLWHA	MSM-IDU	Black	Male	2014
Diagnosed PLWHA	HET	Black	Male	2014
Diagnosed PLWHA	Other	Black	Male	2014
Diagnosed PLWHA	Unknown	Black	Male	2014
Diagnosed PLWHA	IDU	Black	Female	2014
Diagnosed PLWHA	HET	Black	Female	2014
Diagnosed PLWHA	Other	Black	Female	2014
Diagnosed PLWHA	Unknown	Black	Female	2014
Diagnosed PLWHA	MSM	Hispanic	Male	2014
Diagnosed PLWHA	IDU	Hispanic	Male	2014
Diagnosed PLWHA	MSM-IDU	Hispanic	Male	2014
Diagnosed PLWHA	HET	Hispanic	Male	2014
Diagnosed PLWHA	Other	Hispanic	Male	2014
Diagnosed PLWHA	Unknown	Hispanic	Male	2014
Diagnosed PLWHA	IDU	Hispanic	Female	2014
Diagnosed PLWHA	HET	Hispanic	Female	2014
Diagnosed PLWHA	Other	Hispanic	Female	2014
Diagnosed PLWHA	Unknown	Hispanic	Female	2014
New diagnosis	MSM	All	Male	2013						Male	White	0.32
New diagnosis	IDU	All	Male	2013							Black	0.22
New diagnosis	MSM-IDU	All	Male	2013							Hispanic	0.46
New diagnosis	HET	All	Male	2013						Female	White	0.23
New diagnosis	Other	All	Male	2013							Black	0.4
New diagnosis	Unknown	All	Male	2013							Hispanic	0.37
New diagnosis	IDU	All	Female	2013
New diagnosis	HET	All	Female	2013
New diagnosis	Other	All	Female	2013
New diagnosis	Unknown	All	Female	2013
New diagnosis	MSM	White	Male	2013
New diagnosis	IDU	White	Male	2013
New diagnosis	MSM-IDU	White	Male	2013
New diagnosis	HET	White	Male	2013
New diagnosis	Other	White	Male	2013
New diagnosis	Unknown	White	Male	2013
New diagnosis	IDU	White	Female	2013
New diagnosis	HET	White	Female	2013
New diagnosis	Other	White	Female	2013
New diagnosis	Unknown	White	Female	2013
New diagnosis	MSM	Black	Male	2013
New diagnosis	IDU	Black	Male	2013
New diagnosis	MSM-IDU	Black	Male	2013
New diagnosis	HET	Black	Male	2013
New diagnosis	Other	Black	Male	2013
New diagnosis	Unknown	Black	Male	2013
New diagnosis	IDU	Black	Female	2013
New diagnosis	HET	Black	Female	2013
New diagnosis	Other	Black	Female	2013
New diagnosis	Unknown	Black	Female	2013
New diagnosis	MSM	Hispanic	Male	2013
New diagnosis	IDU	Hispanic	Male	2013
New diagnosis	MSM-IDU	Hispanic	Male	2013
New diagnosis	HET	Hispanic	Male	2013
New diagnosis	Other	Hispanic	Male	2013
New diagnosis	Unknown	Hispanic	Male	2013
New diagnosis	IDU	Hispanic	Female	2013
New diagnosis	HET	Hispanic	Female	2013
New diagnosis	Other	Hispanic	Female	2013
New diagnosis	Unknown	Hispanic	Female	2013
All-cause death among PLWHA	MSM	All	Male	2013						Male	White	0.41
All-cause death among PLWHA	IDU	All	Male	2013							Black	0.25
All-cause death among PLWHA	MSM-IDU	All	Male	2013							Hispanic	0.34
All-cause death among PLWHA	HET	All	Male	2013						Female	White	0.27
All-cause death among PLWHA	Other	All	Male	2013							Black	0.47
All-cause death among PLWHA	Unknown	All	Male	2013							Hispanic	0.26
All-cause death among PLWHA	IDU	All	Female	2013
All-cause death among PLWHA	HET	All	Female	2013
All-cause death among PLWHA	Other	All	Female	2013
All-cause death among PLWHA	Unknown	All	Female	2013
All-cause death among PLWHA	MSM	White	Male	2013
All-cause death among PLWHA	IDU	White	Male	2013
All-cause death among PLWHA	MSM-IDU	White	Male	2013
All-cause death among PLWHA	HET	White	Male	2013
All-cause death among PLWHA	Other	White	Male	2013
All-cause death among PLWHA	Unknown	White	Male	2013
All-cause death among PLWHA	IDU	White	Female	2013
All-cause death among PLWHA	HET	White	Female	2013
All-cause death among PLWHA	Other	White	Female	2013
All-cause death among PLWHA	Unknown	White	Female	2013
All-cause death among PLWHA	MSM	Black	Male	2013
All-cause death among PLWHA	IDU	Black	Male	2013
All-cause death among PLWHA	MSM-IDU	Black	Male	2013
All-cause death among PLWHA	HET	Black	Male	2013
All-cause death among PLWHA	Other	Black	Male	2013
All-cause death among PLWHA	Unknown	Black	Male	2013
All-cause death among PLWHA	IDU	Black	Female	2013
All-cause death among PLWHA	HET	Black	Female	2013
All-cause death among PLWHA	Other	Black	Female	2013
All-cause death among PLWHA	Unknown	Black	Female	2013
All-cause death among PLWHA	MSM	Hispanic	Male	2013
All-cause death among PLWHA	IDU	Hispanic	Male	2013
All-cause death among PLWHA	MSM-IDU	Hispanic	Male	2013
All-cause death among PLWHA	HET	Hispanic	Male	2013
All-cause death among PLWHA	Other	Hispanic	Male	2013
All-cause death among PLWHA	Unknown	Hispanic	Male	2013
All-cause death among PLWHA	IDU	Hispanic	Female	2013
All-cause death among PLWHA	HET	Hispanic	Female	2013
All-cause death among PLWHA	Other	Hispanic	Female	2013
All-cause death among PLWHA	Unknown	Hispanic	Female	2013
Diagnosed PLWHA	MSM	All	Male	2015						Male	White	0.39
Diagnosed PLWHA	IDU	All	Male	2015							Black	0.19
Diagnosed PLWHA	MSM-IDU	All	Male	2015							Hispanic	0.42
Diagnosed PLWHA	HET	All	Male	2015						Female	White	0.2
Diagnosed PLWHA	Other	All	Male	2015							Black	0.35
Diagnosed PLWHA	Unknown	All	Male	2015							Hispanic	0.45
Diagnosed PLWHA	IDU	All	Female	2015
Diagnosed PLWHA	HET	All	Female	2015
Diagnosed PLWHA	Other	All	Female	2015
Diagnosed PLWHA	Unknown	All	Female	2015
Diagnosed PLWHA	MSM	White	Male	2015
Diagnosed PLWHA	IDU	White	Male	2015
Diagnosed PLWHA	MSM-IDU	White	Male	2015
Diagnosed PLWHA	HET	White	Male	2015
Diagnosed PLWHA	Other	White	Male	2015
Diagnosed PLWHA	Unknown	White	Male	2015
Diagnosed PLWHA	IDU	White	Female	2015
Diagnosed PLWHA	HET	White	Female	2015
Diagnosed PLWHA	Other	White	Female	2015
Diagnosed PLWHA	Unknown	White	Female	2015
Diagnosed PLWHA	MSM	Black	Male	2015
Diagnosed PLWHA	IDU	Black	Male	2015
Diagnosed PLWHA	MSM-IDU	Black	Male	2015
Diagnosed PLWHA	HET	Black	Male	2015
Diagnosed PLWHA	Other	Black	Male	2015
Diagnosed PLWHA	Unknown	Black	Male	2015
Diagnosed PLWHA	IDU	Black	Female	2015
Diagnosed PLWHA	HET	Black	Female	2015
Diagnosed PLWHA	Other	Black	Female	2015
Diagnosed PLWHA	Unknown	Black	Female	2015
Diagnosed PLWHA	MSM	Hispanic	Male	2015
Diagnosed PLWHA	IDU	Hispanic	Male	2015
Diagnosed PLWHA	MSM-IDU	Hispanic	Male	2015
Diagnosed PLWHA	HET	Hispanic	Male	2015
Diagnosed PLWHA	Other	Hispanic	Male	2015
Diagnosed PLWHA	Unknown	Hispanic	Male	2015
Diagnosed PLWHA	IDU	Hispanic	Female	2015
Diagnosed PLWHA	HET	Hispanic	Female	2015
Diagnosed PLWHA	Other	Hispanic	Female	2015
Diagnosed PLWHA	Unknown	Hispanic	Female	2015
New diagnosis	MSM	All	Male	2014						Male	White	0.3
New diagnosis	IDU	All	Male	2014							Black	0.17
New diagnosis	MSM-IDU	All	Male	2014							Hispanic	0.53
New diagnosis	HET	All	Male	2014						Female	White	0.18
New diagnosis	Other	All	Male	2014							Black	0.31
New diagnosis	Unknown	All	Male	2014							Hispanic	0.51
New diagnosis	IDU	All	Female	2014
New diagnosis	HET	All	Female	2014
New diagnosis	Other	All	Female	2014
New diagnosis	Unknown	All	Female	2014
New diagnosis	MSM	White	Male	2014
New diagnosis	IDU	White	Male	2014
New diagnosis	MSM-IDU	White	Male	2014
New diagnosis	HET	White	Male	2014
New diagnosis	Other	White	Male	2014
New diagnosis	Unknown	White	Male	2014
New diagnosis	IDU	White	Female	2014
New diagnosis	HET	White	Female	2014
New diagnosis	Other	White	Female	2014
New diagnosis	Unknown	White	Female	2014
New diagnosis	MSM	Black	Male	2014
New diagnosis	IDU	Black	Male	2014
New diagnosis	MSM-IDU	Black	Male	2014
New diagnosis	HET	Black	Male	2014
New diagnosis	Other	Black	Male	2014
New diagnosis	Unknown	Black	Male	2014
New diagnosis	IDU	Black	Female	2014
New diagnosis	HET	Black	Female	2014
New diagnosis	Other	Black	Female	2014
New diagnosis	Unknown	Black	Female	2014
New diagnosis	MSM	Hispanic	Male	2014
New diagnosis	IDU	Hispanic	Male	2014
New diagnosis	MSM-IDU	Hispanic	Male	2014
New diagnosis	HET	Hispanic	Male	2014
New diagnosis	Other	Hispanic	Male	2014
New diagnosis	Unknown	Hispanic	Male	2014
New diagnosis	IDU	Hispanic	Female	2014
New diagnosis	HET	Hispanic	Female	2014
New diagnosis	Other	Hispanic	Female	2014
New diagnosis	Unknown	Hispanic	Female	2014
All-cause death among PLWHA	MSM	All	Male	2014						Male	White	0.4
All-cause death among PLWHA	IDU	All	Male	2014							Black	0.24
All-cause death among PLWHA	MSM-IDU	All	Male	2014							Hispanic	0.36
All-cause death among PLWHA	HET	All	Male	2014						Female	White	0.27
All-cause death among PLWHA	Other	All	Male	2014							Black	0.49
All-cause death among PLWHA	Unknown	All	Male	2014							Hispanic	0.24
All-cause death among PLWHA	IDU	All	Female	2014
All-cause death among PLWHA	HET	All	Female	2014
All-cause death among PLWHA	Other	All	Female	2014
All-cause death among PLWHA	Unknown	All	Female	2014
All-cause death among PLWHA	MSM	White	Male	2014
All-cause death among PLWHA	IDU	White	Male	2014
All-cause death among PLWHA	MSM-IDU	White	Male	2014
All-cause death among PLWHA	HET	White	Male	2014
All-cause death among PLWHA	Other	White	Male	2014
All-cause death among PLWHA	Unknown	White	Male	2014
All-cause death among PLWHA	IDU	White	Female	2014
All-cause death among PLWHA	HET	White	Female	2014
All-cause death among PLWHA	Other	White	Female	2014
All-cause death among PLWHA	Unknown	White	Female	2014
All-cause death among PLWHA	MSM	Black	Male	2014
All-cause death among PLWHA	IDU	Black	Male	2014
All-cause death among PLWHA	MSM-IDU	Black	Male	2014
All-cause death among PLWHA	HET	Black	Male	2014
All-cause death among PLWHA	Other	Black	Male	2014
All-cause death among PLWHA	Unknown	Black	Male	2014
All-cause death among PLWHA	IDU	Black	Female	2014
All-cause death among PLWHA	HET	Black	Female	2014
All-cause death among PLWHA	Other	Black	Female	2014
All-cause death among PLWHA	Unknown	Black	Female	2014
All-cause death among PLWHA	MSM	Hispanic	Male	2014
All-cause death among PLWHA	IDU	Hispanic	Male	2014
All-cause death among PLWHA	MSM-IDU	Hispanic	Male	2014
All-cause death among PLWHA	HET	Hispanic	Male	2014
All-cause death among PLWHA	Other	Hispanic	Male	2014
All-cause death among PLWHA	Unknown	Hispanic	Male	2014
All-cause death among PLWHA	IDU	Hispanic	Female	2014
All-cause death among PLWHA	HET	Hispanic	Female	2014
All-cause death among PLWHA	Other	Hispanic	Female	2014
All-cause death among PLWHA	Unknown	Hispanic	Female	2014
New diagnosis	MSM	Black	Male	2014
New diagnosis	IDU	Black	Male	2014
New diagnosis	MSM-IDU	Black	Male	2014
New diagnosis	HET	Black	Male	2014
New diagnosis	Other	Black	Male	2014
New diagnosis	Unknown	Black	Male	2014
Diagnosed PLWHA	MSM	Black	Male	2014
Diagnosed PLWHA	IDU	Black	Male	2014
Diagnosed PLWHA	MSM-IDU	Black	Male	2014
Diagnosed PLWHA	HET	Black	Male	2014
Diagnosed PLWHA	Other	Black	Male	2014
Diagnosed PLWHA	Unknown	Black	Male	2014
All-cause death among PLWHA	MSM	Black	Male	2014
All-cause death among PLWHA	IDU	Black	Male	2014
All-cause death among PLWHA	MSM-IDU	Black	Male	2014
All-cause death among PLWHA	HET	Black	Male	2014
All-cause death among PLWHA	Other	Black	Male	2014
All-cause death among PLWHA	Unknown	Black	Male	2014
New diagnosis	IDU	Black	Female	2014
New diagnosis	HET	Black	Female	2014
New diagnosis	Other	Black	Female	2014
New diagnosis	Unknown	Black	Female	2014
Diagnosed PLWHA	IDU	Black	Female	2014
Diagnosed PLWHA	HET	Black	Female	2014
Diagnosed PLWHA	Other	Black	Female	2014
Diagnosed PLWHA	Unknown	Black	Female	2014
All-cause death among PLWHA	IDU	Black	Female	2014
All-cause death among PLWHA	HET	Black	Female	2014
All-cause death among PLWHA	Other	Black	Female	2014
All-cause death among PLWHA	Unknown	Black	Female	2014
New diagnosis	MSM	Hispanic	Male	2014
New diagnosis	IDU	Hispanic	Male	2014
New diagnosis	MSM-IDU	Hispanic	Male	2014
New diagnosis	HET	Hispanic	Male	2014
New diagnosis	Other	Hispanic	Male	2014
New diagnosis	Unknown	Hispanic	Male	2014
Diagnosed PLWHA	MSM	Hispanic	Male	2014
Diagnosed PLWHA	IDU	Hispanic	Male	2014
Diagnosed PLWHA	MSM-IDU	Hispanic	Male	2014
Diagnosed PLWHA	HET	Hispanic	Male	2014
Diagnosed PLWHA	Other	Hispanic	Male	2014
Diagnosed PLWHA	Unknown	Hispanic	Male	2014
All-cause death among PLWHA	MSM	Hispanic	Male	2014
All-cause death among PLWHA	IDU	Hispanic	Male	2014
All-cause death among PLWHA	MSM-IDU	Hispanic	Male	2014
All-cause death among PLWHA	HET	Hispanic	Male	2014
All-cause death among PLWHA	Other	Hispanic	Male	2014
All-cause death among PLWHA	Unknown	Hispanic	Male	2014
New diagnosis	IDU	Hispanic	Female	2014
New diagnosis	HET	Hispanic	Female	2014
New diagnosis	Other	Hispanic	Female	2014
New diagnosis	Unknown	Hispanic	Female	2014
Diagnosed PLWHA	IDU	Hispanic	Female	2014
Diagnosed PLWHA	HET	Hispanic	Female	2014
Diagnosed PLWHA	Other	Hispanic	Female	2014
Diagnosed PLWHA	Unknown	Hispanic	Female	2014
All-cause death among PLWHA	IDU	Hispanic	Female	2014
All-cause death among PLWHA	HET	Hispanic	Female	2014
All-cause death among PLWHA	Other	Hispanic	Female	2014
All-cause death among PLWHA	Unknown	Hispanic	Female	2014
New diagnosis	MSM	White	Male	2014
New diagnosis	IDU	White	Male	2014
New diagnosis	MSM-IDU	White	Male	2014
New diagnosis	HET	White	Male	2014
New diagnosis	Other	White	Male	2014
New diagnosis	Unknown	White	Male	2014
Diagnosed PLWHA	MSM	White	Male	2014
Diagnosed PLWHA	IDU	White	Male	2014
Diagnosed PLWHA	MSM-IDU	White	Male	2014
Diagnosed PLWHA	HET	White	Male	2014
Diagnosed PLWHA	Other	White	Male	2014
Diagnosed PLWHA	Unknown	White	Male	2014
All-cause death among PLWHA	MSM	White	Male	2014
All-cause death among PLWHA	IDU	White	Male	2014
All-cause death among PLWHA	MSM-IDU	White	Male	2014
All-cause death among PLWHA	HET	White	Male	2014
All-cause death among PLWHA	Other	White	Male	2014
All-cause death among PLWHA	Unknown	White	Male	2014
New diagnosis	IDU	White	Female	2014
New diagnosis	HET	White	Female	2014
New diagnosis	Other	White	Female	2014
New diagnosis	Unknown	White	Female	2014
Diagnosed PLWHA	IDU	White	Female	2014
Diagnosed PLWHA	HET	White	Female	2014
Diagnosed PLWHA	Other	White	Female	2014
Diagnosed PLWHA	Unknown	White	Female	2014
All-cause death among PLWHA	IDU	White	Female	2014
All-cause death among PLWHA	HET	White	Female	2014
All-cause death among PLWHA	Other	White	Female	2014
All-cause death among PLWHA	Unknown	White	Female	2014
New diagnosis	MSM	Black	Male	2015
New diagnosis	IDU	Black	Male	2015
New diagnosis	MSM-IDU	Black	Male	2015
New diagnosis	HET	Black	Male	2015
New diagnosis	Other	Black	Male	2015
New diagnosis	Unknown	Black	Male	2015
Diagnosed PLWHA	MSM	Black	Male	2015
Diagnosed PLWHA	IDU	Black	Male	2015
Diagnosed PLWHA	MSM-IDU	Black	Male	2015
Diagnosed PLWHA	HET	Black	Male	2015
Diagnosed PLWHA	Other	Black	Male	2015
Diagnosed PLWHA	Unknown	Black	Male	2015
All-cause death among PLWHA	MSM	Black	Male	2015
All-cause death among PLWHA	IDU	Black	Male	2015
All-cause death among PLWHA	MSM-IDU	Black	Male	2015
All-cause death among PLWHA	HET	Black	Male	2015
All-cause death among PLWHA	Other	Black	Male	2015
All-cause death among PLWHA	Unknown	Black	Male	2015
New diagnosis	IDU	Black	Female	2015
New diagnosis	HET	Black	Female	2015
New diagnosis	Other	Black	Female	2015
New diagnosis	Unknown	Black	Female	2015
Diagnosed PLWHA	IDU	Black	Female	2015
Diagnosed PLWHA	HET	Black	Female	2015
Diagnosed PLWHA	Other	Black	Female	2015
Diagnosed PLWHA	Unknown	Black	Female	2015
All-cause death among PLWHA	IDU	Black	Female	2015
All-cause death among PLWHA	HET	Black	Female	2015
All-cause death among PLWHA	Other	Black	Female	2015
All-cause death among PLWHA	Unknown	Black	Female	2015
New diagnosis	MSM	Hispanic	Male	2015
New diagnosis	IDU	Hispanic	Male	2015
New diagnosis	MSM-IDU	Hispanic	Male	2015
New diagnosis	HET	Hispanic	Male	2015
New diagnosis	Other	Hispanic	Male	2015
New diagnosis	Unknown	Hispanic	Male	2015
Diagnosed PLWHA	MSM	Hispanic	Male	2015
Diagnosed PLWHA	IDU	Hispanic	Male	2015
Diagnosed PLWHA	MSM-IDU	Hispanic	Male	2015
Diagnosed PLWHA	HET	Hispanic	Male	2015
Diagnosed PLWHA	Other	Hispanic	Male	2015
Diagnosed PLWHA	Unknown	Hispanic	Male	2015
All-cause death among PLWHA	MSM	Hispanic	Male	2015
All-cause death among PLWHA	IDU	Hispanic	Male	2015
All-cause death among PLWHA	MSM-IDU	Hispanic	Male	2015
All-cause death among PLWHA	HET	Hispanic	Male	2015
All-cause death among PLWHA	Other	Hispanic	Male	2015
All-cause death among PLWHA	Unknown	Hispanic	Male	2015
New diagnosis	IDU	Hispanic	Female	2015
New diagnosis	HET	Hispanic	Female	2015
New diagnosis	Other	Hispanic	Female	2015
New diagnosis	Unknown	Hispanic	Female	2015
Diagnosed PLWHA	IDU	Hispanic	Female	2015
Diagnosed PLWHA	HET	Hispanic	Female	2015
Diagnosed PLWHA	Other	Hispanic	Female	2015
Diagnosed PLWHA	Unknown	Hispanic	Female	2015
All-cause death among PLWHA	IDU	Hispanic	Female	2015
All-cause death among PLWHA	HET	Hispanic	Female	2015
All-cause death among PLWHA	Other	Hispanic	Female	2015
All-cause death among PLWHA	Unknown	Hispanic	Female	2015
New diagnosis	MSM	White	Male	2015
New diagnosis	IDU	White	Male	2015
New diagnosis	MSM-IDU	White	Male	2015
New diagnosis	HET	White	Male	2015
New diagnosis	Other	White	Male	2015
New diagnosis	Unknown	White	Male	2015
Diagnosed PLWHA	MSM	White	Male	2015
Diagnosed PLWHA	IDU	White	Male	2015
Diagnosed PLWHA	MSM-IDU	White	Male	2015
Diagnosed PLWHA	HET	White	Male	2015
Diagnosed PLWHA	Other	White	Male	2015
Diagnosed PLWHA	Unknown	White	Male	2015
All-cause death among PLWHA	MSM	White	Male	2015
All-cause death among PLWHA	IDU	White	Male	2015
All-cause death among PLWHA	MSM-IDU	White	Male	2015
All-cause death among PLWHA	HET	White	Male	2015
All-cause death among PLWHA	Other	White	Male	2015
All-cause death among PLWHA	Unknown	White	Male	2015
New diagnosis	IDU	White	Female	2015
New diagnosis	HET	White	Female	2015
New diagnosis	Other	White	Female	2015
New diagnosis	Unknown	White	Female	2015
Diagnosed PLWHA	IDU	White	Female	2015
Diagnosed PLWHA	HET	White	Female	2015
Diagnosed PLWHA	Other	White	Female	2015
Diagnosed PLWHA	Unknown	White	Female	2015
All-cause death among PLWHA	IDU	White	Female	2015
All-cause death among PLWHA	HET	White	Female	2015
All-cause death among PLWHA	Other	White	Female	2015
All-cause death among PLWHA	Unknown	White	Female	2015
Incident HIV infections	All	All	Both	2015						Range based on figure_no exact
Incident HIV infections	All	All	Both	2014						Range based on figure_no exact
Incident HIV infections	All	All	Both	2013						Range based on figure_no exact
Incident HIV infections	All	All	Both	2012						Range based on figure_no exact
Incident HIV infections	All	All	Both	2011						Range based on figure_no exact
Incident HIV infections	MSM, MSM-IDU	All	Both	2015						Range based on figure_no exact
Incident HIV infections	MSM, MSM-IDU	All	Both	2014						Range based on figure_no exact
Incident HIV infections	MSM, MSM-IDU	All	Both	2013						Range based on figure_no exact
Incident HIV infections	MSM, MSM-IDU	All	Both	2012						Range based on figure_no exact
Incident HIV infections	MSM, MSM-IDU	All	Both	2011						Range based on figure_no exact
